# Supplementary material for: Furfuryl­ammonium chloridozincophosphate
Source: Acta Crystallogr Sect E Struct Rep Online. 2010 Jul 31;66(Pt 8):m1046. doi: 10.1107/S1600536810029995 (PMC3007204; doi:10.1107/S1600536810029995)
Supplement: Supplementary file 1 [file e-66-m1046-sup1.cif]

##############################################################################
###                                                                        ###
###        Electronic paper (Acta Crystallographica Section E)             ###
###                                                                        ###
##############################################################################
#                                                                            #
# This CIF contains the data in a paper accepted for publication in Acta     #
# Crystallographica Section E. It conforms to the requirements of Notes      #
# for Authors for Section E, and has been peer reviewed under the auspices   #
# of the IUCr Commission on Journals.                                        #
#                                                                            #
# Full details of the Crystallographic Information File format               #
# are given in the paper "The Crystallographic Information File (CIF):       #
# a New Standard Archive File for Crystallography" by S. R. Hall, F. H.      #
# Allen and I. D. Brown [Acta Cryst. (1991), A47, 655-685].                  #
#                                                                            #
# The current version of the core CIF dictionary is obtainable from          #
# ftp://ftp.iucr.org/pub/cif_core.dic. The current version number is 2.4.    #
#                                                                            #
# Software is freely available for graphical display of the structure(s) in  #
# this CIF.  For information consult the CIF home page http://www.iucr.org/  #
# cif/home.html                                                              #
#                                                                            #
# This file may be used for bona fide research purposes within the           #
# scientific community so long as proper attribution is given to the journal # 
# article from which it was obtained.                                        #
#                                                                            #
##############################################################################
                                             
data_global
_audit_creation_method     CRYSTALS_ver_12.87
_journal_date_recd_electronic     2010-07-07
_journal_date_accepted     2010-07-28
_journal_name_full     'Acta Crystallographica, Section E'
_journal_year     2010
_journal_volume     66
_journal_issue      8
_journal_page_first     m1046
_journal_page_last     m1046
_journal_paper_category     QM
_journal_coeditor_code     BX2290
_publ_contact_author_name     'Cherif Ben Nasr'
_publ_contact_author_address
; Laboratoire de Chimie des mat\'eriaux
  Facult\'e des Sciences de Bizerte
  7021 Zarzouna
  Tunisia
;
_publ_contact_author_email     cherif_bennasr@yahoo.fr
_publ_contact_author_fax     ?
_publ_contact_author_phone     ?
_publ_section_title
;
Furfurylammonium chloridozincophosphate
;
loop_
    _publ_author_name
    _publ_author_footnote
    _publ_author_address
    'Kaabi, Kamel' .
; Laboratoire de Chimie des Mat\'eriaux
  Facult\'e des Sciences de Bizerte
  7021 Zarzouna
  Tunisia
;
    'El Glaoui, Meher' .
; Laboratoire de Chimie des Mat\'eriaux
  Facult\'e des Sciences de Bizerte
  7021 Zarzouna
  Tunisia
;
    'Jeanneau, Erwann' .
; Universti\'e Lyon1
  Centre de Diffractom\'etrie Henri Longchambon
  43 boulevard du 11 Novembre 1918
  69622 Villeurbanne Cedex
  France
;
    'Lefebvre, Frederic' .
; Laboratoire de Chimie Organometallique de Surface (LCOMS),
 Ecole Superieure de Chimie Physique Electronique
 69622 Villeurbanne Cedex
  France
;
    'Ben Nasr, Cherif' .
; Laboratoire de Chimie des Mat\'eriaux
  Facult\'e des Sciences de Bizerte
  7021 Zarzouna
  Tunisia
;
_publ_section_synopsis     .
_chemical_name_systematic
;
Furfurylammonium chloridozincoophosphate.
;
data_I
_chemical_name_systematic
;
Furfurylammonium chloridozincophosphate
;
_chemical_formula_moiety     'Cl H O4 P Zn +, C5 H8 N O -'
_chemical_formula_sum     'C5 H9 Cl N O5 P Zn'
_chemical_formula_iupac     '[Zn Cl (H P O4)] (C5 H8 N O)'
_chemical_formula_weight     294.94
_symmetry_cell_setting     monoclinic
_symmetry_space_group_name_H-M     'P 21/c'
_symmetry_space_group_name_Hall     '-P 2ybc'
loop_
    _symmetry_equiv_pos_as_xyz
    'x,y,z'
    '-x,-y,-z'
    '-x,y+1/2,-z+1/2'
    'x,-y+1/2,z+1/2'
_cell_length_a     12.7588(4)
_cell_length_b     9.6339(2)
_cell_length_c     8.6281(2)
_cell_angle_alpha     90
_cell_angle_beta     106.233(3)
_cell_angle_gamma     90
_cell_volume     1018.26(5)
_cell_formula_units_Z     4
_cell_measurement_reflns_used     6031
_cell_measurement_theta_min     2.4525
_cell_measurement_theta_max     29.1033
_cell_measurement_temperature     293
_exptl_crystal_description     'needle'
_exptl_crystal_colour     'colorless'
_exptl_crystal_size_max     0.355
_exptl_crystal_size_mid     0.154
_exptl_crystal_size_min     0.083
_exptl_crystal_density_diffrn     1.924
_exptl_crystal_density_meas     ?
_exptl_crystal_density_method     'not measured'
_exptl_crystal_F_000     592
_exptl_absorpt_coefficient_mu     2.826
_exptl_absorpt_correction_type     analytical
_exptl_absorpt_process_details     '(CrysAlis Pro; Oxford Diffraction, 2009)'
_exptl_absorpt_correction_T_min     0.488
_exptl_absorpt_correction_T_max     0.806
_exptl_special_details
;
CrysAlisPro, Oxford Diffraction Ltd.,
Version 1.171.33.52 (release 06-11-2009 CrysAlis171 .NET)
(compiled Nov  6 2009,16:24:50)
Analytical numeric absorption correction using a multifaceted crystal
model based on expressions derived by R.C. Clark & J.S. Reid.
(Clark, R. C. & Reid, J. S. (1995). Acta Cryst. A51, 887-897)
The crystal was placed in the cold stream of an Oxford Cryosystems open-flow
nitrogen cryostat (Cosier & Glazer, 1986) with a nominal stability of 0.1 K.
Cosier, J. & Glazer, A.<i>M</i>., 1986. J. Appl. Cryst. 105 107.
;
_diffrn_ambient_temperature     293
_diffrn_radiation_type     'Mo K\a'
_diffrn_radiation_wavelength     0.71073
_diffrn_radiation_source     'Mova (Mo) X-ray Source'
_diffrn_radiation_monochromator     'mirror'
_diffrn_measurement_device_type     'Oxford Diffraction Xcalibur Eos Nova'
_diffrn_measurement_method     '\w scans'
_diffrn_reflns_number     7978
_diffrn_reflns_av_R_equivalents     0.024
_diffrn_reflns_theta_min     3.243
_diffrn_reflns_theta_max     29.192
_diffrn_reflns_theta_full     26.273
_diffrn_measured_fraction_theta_max     0.875
_diffrn_measured_fraction_theta_full     0.996
_diffrn_reflns_limit_h_min     -17
_diffrn_reflns_limit_h_max     17
_diffrn_reflns_limit_k_min     -12
_diffrn_reflns_limit_k_max     11
_diffrn_reflns_limit_l_min     -11
_diffrn_reflns_limit_l_max     11
_diffrn_standards_number     2
_diffrn_standards_interval_count     400
_diffrn_standards_decay_%     4
_refine_special_details
;
;
_reflns_number_total     2409
_reflns_number_gt     1997
_reflns_threshold_expression     I>2.0\s(I)
_refine_ls_structure_factor_coef     Fsqd
_refine_ls_matrix_type     full
_refine_ls_R_factor_all     0.0324
_refine_ls_R_factor_gt     0.0247
_refine_ls_wR_factor_all     0.0420
_refine_ls_wR_factor_gt     0.0361
_refine_ls_wR_factor_ref     0.0420
_refine_ls_goodness_of_fit_ref     1.0094
_refine_ls_number_reflns     2409
_refine_ls_number_parameters     127
_refine_ls_number_restraints     0
_refine_ls_hydrogen_treatment     constr
_refine_ls_weighting_scheme     calc
_refine_ls_weighting_details
;
 Method, part 1, Chebychev polynomial, (Watkin, 1994, Prince, 1982)
 [weight] = 1.0/[A~0~*T~0~(x)+A~1~*T~1~(x) ... +A~n-1~]*T~n-1~(x)]
 where A~i~ are the Chebychev coefficients listed below and x= Fcalc/Fmax
 Method = Robust Weighting (Prince, 1982)
 W = [weight] * [1-(deltaF/6*sigmaF)^2^]^2^
 A~i~ are:
 0.105E+04 0.146E+04 711. 140. -26.6
;
_atom_sites_solution_hydrogens     geom
_atom_sites_solution_primary     direct
_refine_ls_shift/su_max     0.0008940
_refine_ls_shift/su_mean     4.6842198
_refine_diff_density_max     0.54
_refine_diff_density_min     -0.55
_refine_ls_extinction_method     'Larson (1970), Equation 22'
_refine_ls_extinction_coef     0.000
loop_
    _atom_type_symbol
    _atom_type_scat_dispersion_real
    _atom_type_scat_dispersion_imag
    _atom_type_scat_source
    C 0.0033 0.0016 'International Tables Vol C 4.2.6.8 and 6.1.1.4'
    H 0.0000 0.0000 'International Tables Vol C 4.2.6.8 and 6.1.1.4'
    O 0.0106 0.0060 'International Tables Vol C 4.2.6.8 and 6.1.1.4'
    P 0.1023 0.0942 'International Tables Vol C 4.2.6.8 and 6.1.1.4'
    Cl 0.1484 0.1585 'International Tables Vol C 4.2.6.8 and 6.1.1.4'
    Zn 0.2839 1.4301 'International Tables Vol C 4.2.6.8 and 6.1.1.4'
    N 0.0061 0.0033 'International Tables Vol C 4.2.6.8 and 6.1.1.4'
_computing_data_collection     'CrysAlisPro (Oxford Diffraction, 2009)'
_computing_cell_refinement     'CrysAlisPro (Oxford Diffraction, 2009)'
_computing_data_reduction     'CrysAlisPro (Oxford Diffraction, 2009)'
_computing_structure_solution     'SIR97 (Altomare <i>et al.</i>, 1999)'
_computing_structure_refinement     'CRYSTALS (Betteridge <i>et al.</i>, 2003)'
_computing_molecular_graphics     'CAMERON (Watkin <i>et al.</i>, 1996)'
_computing_publication_material     'CRYSTALS (Betteridge <i>et al.</i>, 2003)'
loop_
    _atom_site_type_symbol
    _atom_site_label
    _atom_site_fract_x
    _atom_site_fract_y
    _atom_site_fract_z
    _atom_site_U_iso_or_equiv
    _atom_site_adp_type
    _atom_site_occupancy
    _atom_site_disorder_assembly
    _atom_site_disorder_group
    Zn Zn1 0.09697(2) 0.06480(3) 0.74519(3) 0.0229 Uani 1.0000 . .
    Cl Cl1 0.26982(6) 0.09461(9) 0.88474(10) 0.0500 Uani 1.0000 . .
    O O1 0.07464(14) 0.17891(18) 0.5532(2) 0.0311 Uani 1.0000 . .
    P P1 -0.02439(5) 0.22912(6) 0.42328(7) 0.0209 Uani 1.0000 . .
    O O2 -0.05740(16) 0.12965(16) 0.28087(19) 0.0333 Uani 1.0000 . .
    O O3 -0.00551(14) 0.37260(16) 0.36327(19) 0.0258 Uani 1.0000 . .
    O O4 -0.12558(14) 0.23883(19) 0.4926(2) 0.0307 Uani 1.0000 . .
    O O5 0.4270(2) 0.5428(4) 0.7914(3) 0.0841 Uani 1.0000 . .
    C C1 0.3492(2) 0.5791(3) 0.8597(3) 0.0405 Uani 1.0000 . .
    C C2 0.3614(3) 0.7099(4) 0.9043(5) 0.0698 Uani 1.0000 . .
    C C3 0.4544(4) 0.7592(6) 0.8687(6) 0.0941 Uani 1.0000 . .
    C C4 0.4910(4) 0.6607(7) 0.8001(5) 0.0998 Uani 1.0000 . .
    C C5 0.2697(3) 0.4722(3) 0.8692(4) 0.0518 Uani 1.0000 . .
    N N1 0.19146(18) 0.4419(3) 0.7080(3) 0.0436 Uani 1.0000 . .
    H H1 -0.1048 0.2746 0.5792 0.0473 Uiso 1.0000 . .
    H H2 0.2282 0.4435 0.6304 0.0669 Uiso 1.0000 . .
    H H3 0.1376 0.5071 0.6866 0.0666 Uiso 1.0000 . .
    H H4 0.1624 0.3575 0.7093 0.0668 Uiso 1.0000 . .
    H H5 0.3184 0.7576 0.9503 0.0857 Uiso 1.0000 . .
    H H6 0.4834 0.8469 0.8901 0.1143 Uiso 1.0000 . .
    H H7 0.5500 0.6638 0.7591 0.1243 Uiso 1.0000 . .
    H H8 0.2309 0.4976 0.9458 0.0636 Uiso 1.0000 . .
    H H9 0.3096 0.3879 0.9034 0.0635 Uiso 1.0000 . .
loop_
    _atom_site_aniso_label
    _atom_site_aniso_U_11
    _atom_site_aniso_U_22
    _atom_site_aniso_U_33
    _atom_site_aniso_U_12
    _atom_site_aniso_U_13
    _atom_site_aniso_U_23
    Zn1 0.03217(15) 0.01510(12) 0.02197(13) -0.00057(12) 0.00852(11) 0.00072(11)
    Cl1 0.0318(4) 0.0606(5) 0.0526(4) -0.0051(4) 0.0034(3) 0.0016(4)
    O1 0.0349(10) 0.0312(10) 0.0282(9) 0.0045(8) 0.0107(8) 0.0126(8)
    P1 0.0343(3) 0.0148(3) 0.0160(3) -0.0006(2) 0.0111(2) 0.0004(2)
    O2 0.0672(14) 0.0159(8) 0.0209(8) -0.0060(8) 0.0189(9) -0.0030(7)
    O3 0.0410(10) 0.0161(8) 0.0234(8) -0.0004(7) 0.0143(7) 0.0020(6)
    O4 0.0341(10) 0.0373(10) 0.0239(8) -0.0036(8) 0.0135(8) -0.0039(8)
    O5 0.0689(19) 0.109(2) 0.086(2) -0.0059(18) 0.0394(16) -0.0313(19)
    N1 0.0384(13) 0.0287(12) 0.0622(16) -0.0040(11) 0.0115(12) -0.0030(12)
    C1 0.0363(15) 0.0487(18) 0.0349(14) -0.0017(14) 0.0073(12) -0.0030(14)
    C2 0.063(2) 0.051(2) 0.101(3) -0.0071(19) 0.032(2) -0.020(2)
    C3 0.085(4) 0.090(4) 0.101(4) -0.047(3) 0.015(3) -0.004(3)
    C4 0.051(3) 0.183(6) 0.070(3) -0.042(3) 0.024(2) -0.007(4)
    C5 0.062(2) 0.0439(19) 0.0475(18) -0.0063(16) 0.0113(16) 0.0055(15)
loop_
    _geom_bond_atom_site_label_1
    _geom_bond_atom_site_label_2
    _geom_bond_site_symmetry_1
    _geom_bond_site_symmetry_2
    _geom_bond_distance
    _geom_bond_publ_flag
    Zn1 O3 . 4_555 1.9637(16) yes
    Zn1 O2 . 2_556 1.9368(16) yes
    Zn1 Cl1 . . 2.2161(8) yes
    Zn1 O1 . . 1.9416(16) yes
    O1 P1 . . 1.5150(18) yes
    P1 O2 . . 1.5218(17) yes
    P1 O3 . . 1.5187(16) yes
    P1 O4 . . 1.5699(17) yes
    O4 H1 . . 0.798 no
    O5 C1 . . 1.336(4) yes
    O5 C4 . . 1.389(6) yes
    C1 C5 . . 1.463(4) yes
    C1 C2 . . 1.315(5) yes
    C5 N1 . . 1.497(4) yes
    C5 H9 . . 0.960 no
    C5 H8 . . 0.961 no
    N1 H4 . . 0.895 no
    N1 H3 . . 0.911 no
    N1 H2 . . 0.918 no
    C2 C3 . . 1.390(5) yes
    C2 H5 . . 0.889 no
    C3 C4 . . 1.274(7) yes
    C3 H6 . . 0.920 no
    C4 H7 . . 0.917 no
loop_
    _geom_angle_atom_site_label_1
    _geom_angle_atom_site_label_2
    _geom_angle_atom_site_label_3
    _geom_angle_site_symmetry_1
    _geom_angle_site_symmetry_2
    _geom_angle_site_symmetry_3
    _geom_angle
    _geom_angle_publ_flag
    O3 Zn1 O2 4_555 . 2_556 99.65(7) yes
    O3 Zn1 Cl1 4_555 . . 112.59(6) yes
    O2 Zn1 Cl1 2_556 . . 112.08(6) yes
    O3 Zn1 O1 4_555 . . 107.97(7) yes
    O2 Zn1 O1 2_556 . . 118.51(7) yes
    Cl1 Zn1 O1 . . . 106.05(6) yes
    Zn1 O1 P1 . . . 134.84(11) yes
    O1 P1 O2 . . . 112.44(11) yes
    O1 P1 O3 . . . 111.34(10) yes
    O2 P1 O3 . . . 109.41(9) yes
    O1 P1 O4 . . . 109.99(10) yes
    O2 P1 O4 . . . 105.88(10) yes
    O3 P1 O4 . . . 107.53(10) yes
    Zn1 O2 P1 2_556 . . 135.00(10) yes
    Zn1 O3 P1 4_554 . . 130.43(10) yes
    P1 O4 H1 . . . 106.8 no
    C1 O5 C4 . . . 105.1(3) yes
    O5 C1 C5 . . . 117.0(3) yes
    O5 C1 C2 . . . 109.8(3) yes
    C5 C1 C2 . . . 133.3(3) yes
    C1 C5 N1 . . . 112.2(2) yes
    C1 C5 H9 . . . 107.2 no
    N1 C5 H9 . . . 106.2 no
    C1 C5 H8 . . . 110.9 no
    N1 C5 H8 . . . 110.6 no
    H9 C5 H8 . . . 109.6 no
    C5 N1 H4 . . . 109.6 no
    C5 N1 H3 . . . 108.8 no
    H4 N1 H3 . . . 109.7 no
    C5 N1 H2 . . . 109.3 no
    H4 N1 H2 . . . 108.8 no
    H3 N1 H2 . . . 110.5 no
    C1 C2 C3 . . . 107.6(4) yes
    C1 C2 H5 . . . 126.1 no
    C3 C2 H5 . . . 126.4 no
    C2 C3 C4 . . . 107.2(4) yes
    C2 C3 H6 . . . 126.1 no
    C4 C3 H6 . . . 126.7 no
    O5 C4 C3 . . . 110.4(4) yes
    O5 C4 H7 . . . 122.6 no
    C3 C4 H7 . . . 127.1 no
loop_
    _geom_hbond_atom_site_label_D
    _geom_hbond_atom_site_label_H
    _geom_hbond_atom_site_label_A
    _geom_hbond_site_symmetry_D
    _geom_hbond_site_symmetry_H
    _geom_hbond_site_symmetry_A
    _geom_hbond_distance_DH
    _geom_hbond_distance_HA
    _geom_hbond_distance_DA
    _geom_hbond_angle_DHA
    _geom_hbond_publ_flag
    O4 H1 O2 . . 4_555 0.80 1.91 2.709(2) 177 yes
    N1 H4 O1 . . . 0.89 2.28 3.051(6) 145 yes
    N1 H3 O3 . . 2_566 0.91 1.99 2.896(6) 172 yes
    N1 H2 Cl1 . . 4_554 0.92 2.35 3.234(3) 161 yes
    C5 H9 Cl1 . . . 0.96 2.87 3.640(3) 138 yes
