# Supplementary material for: Furfuryl­ammonium chloridozincophosphate
Source: Acta Crystallogr Sect E Struct Rep Online. 2010 Jul 31;66(Pt 8):m1046. doi: 10.1107/S1600536810029995 (PMC3007204; doi:10.1107/S1600536810029995)
Supplement: Supplementary file 2 [file e-66-m1046-Isup2.hkl]

data_I
#  fk in P 1 21/c 1                        
_audit_creation_date        "10-07-02"
_audit_creation_method      CRYSTALS 

_cell_length_a                    12.7588(4)
_cell_angle_alpha                 90
_cell_length_b                    9.6339(2)
_cell_angle_beta                  106.233(3)
_cell_length_c                    8.6281(2)
_cell_angle_gamma                 90

# NOTE FO on scale of Fc,      0.15748
# Status flags: 
#    o - used in refinement 
#    < - excluded by I/sigmaI cutoff 
#    x - excluded for another reason  

loop_
_refln_index_h
_refln_index_k
_refln_index_l
_refln_F_squared_meas
_refln_F_squared_calc
_refln_F_squared_sigma
_refln_observed_status
   2   0   0     9458.50     9602.68       26.75 o
   3   0   0     1672.24     1459.66       10.05 o
   4   0   0       37.45       25.50        2.76 o
   5   0   0     8389.37     8437.55       28.64 o
   6   0   0     5410.37     5522.24       32.56 o
   7   0   0        8.61        2.37        6.39 o
   8   0   0     1081.63     1147.70       24.54 o
   9   0   0      583.56      608.45       20.16 o
  10   0   0     1447.27     1396.12       30.87 o
  11   0   0     3978.75     3793.39       52.41 o
  12   0   0      319.72      335.65       20.64 o
  13   0   0      754.53      737.68       29.14 o
  14   0   0       74.31       54.62       17.59 o
  15   0   0       83.91       52.81       18.87 o
  16   0   0      272.19      308.86       40.22 o
   2   1   0     2075.55     2058.78        6.85 o
   3   1   0     4035.59     3956.39       13.16 o
   4   1   0      286.91      306.80        4.27 o
   5   1   0      135.08       91.28        3.66 o
   6   1   0     1431.72     1480.48       11.38 o
   7   1   0     4139.78     4171.09       20.56 o
   8   1   0      946.24      991.93       13.71 o
   9   1   0     3151.77     3125.00       25.09 o
  10   1   0     2060.35     2120.10       25.94 o
  11   1   0      418.60      370.11       15.13 o
  12   1   0       19.82       13.67       10.05 o
  13   1   0       13.91       12.50       10.76 o
  14   1   0       22.81       14.53       11.20 o
  15   1   0        1.97        3.24       11.31 o
  16   1   0       -4.18        2.79       19.20 o
   0   2   0      645.89      694.34        7.57 o
   1   2   0      109.97       99.97        2.20 o
   2   2   0     8241.58     8297.70       15.91 o
   3   2   0     1369.40     1395.25        7.17 o
   4   2   0     1129.87     1249.22        7.98 o
   5   2   0     2514.09     2626.44       12.76 o
   6   2   0     5732.04     5668.98       24.71 o
   7   2   0      181.98      209.87        7.36 o
   8   2   0      109.73      104.43        7.16 o
   9   2   0       81.62       68.33        7.39 o
  10   2   0      935.22      893.44       15.86 o
  11   2   0     1339.12     1290.27       19.75 o
  12   2   0      452.89      396.57       14.13 o
  13   2   0       77.35       66.66       12.00 o
  14   2   0       24.04       21.11       10.57 o
  15   2   0       30.02       26.60       11.68 o
   1   3   0    19738.06    19535.33       59.62 o
   2   3   0    11783.86    12053.14       24.07 o
   3   3   0     1678.59     1785.80        8.90 o
   4   3   0     3692.16     3750.17       15.90 o
   5   3   0     1258.97     1274.87       12.52 o
   6   3   0     2958.68     2983.99       23.86 o
   7   3   0     2844.84     2897.48       22.19 o
   8   3   0      257.76      281.43        8.87 o
   9   3   0       11.21        5.19        6.60 o
  10   3   0       81.42       93.44        8.41 o
  11   3   0     1464.00     1404.04       20.85 o
  12   3   0     2850.40     2717.05       29.31 o
  13   3   0      964.00      940.81       19.30 o
  14   3   0       95.80       85.42       14.41 o
  15   3   0       56.32       58.01       30.52 o
   0   4   0       17.83        0.16        2.97 o
   1   4   0      120.62       59.24        3.75 o
   2   4   0      150.13      208.95        3.92 o
   3   4   0      442.33      393.03        6.08 o
   4   4   0      586.28      572.83        6.91 o
   5   4   0      387.73      407.84        6.69 o
   6   4   0      306.33      316.80        9.50 o
   7   4   0      191.19      196.81       10.47 o
   8   4   0        9.03        4.98        6.60 o
   9   4   0      426.67      399.74       13.27 o
  10   4   0       10.47        8.05        8.48 o
  11   4   0      203.82      208.18       12.14 o
  12   4   0      215.43      229.29       14.72 o
  13   4   0       -1.59        0.78       16.44 o
  14   4   0       77.53       77.26       19.64 o
   1   5   0     1369.96     1414.09       10.82 o
   2   5   0     4785.95     4810.10       21.40 o
   3   5   0      314.39      364.79        5.75 o
   4   5   0     1204.08     1246.73       12.46 o
   5   5   0       28.16       24.67        4.58 o
   6   5   0      627.71      640.22       12.19 o
   7   5   0     2700.91     2622.43       33.05 o
   8   5   0     2241.05     2141.44       25.12 o
   9   5   0     2188.14     2167.57       26.56 o
  10   5   0      866.71      847.09       21.84 o
  11   5   0       25.62       37.29       11.54 o
  12   5   0      222.12      237.52       15.78 o
  13   5   0      274.86      262.03       23.22 o
  14   5   0       44.16       36.54       27.80 o
   0   6   0    11236.39    11366.06       42.47 o
   1   6   0     2771.77     2997.24       16.32 o
   2   6   0       49.23       50.84        4.79 o
   3   6   0       18.77       16.27        3.75 o
   4   6   0      381.85      370.95        8.09 o
   5   6   0     1420.06     1440.42       17.30 o
   6   6   0      632.41      619.93       12.83 o
   7   6   0       51.13       75.53        8.05 o
   8   6   0      489.01      473.57       17.45 o
   9   6   0      475.69      509.07       15.46 o
  10   6   0      375.69      415.70       14.78 o
  11   6   0      880.31      827.37       24.11 o
  12   6   0        0.93        2.13        5.22 o
  13   6   0      307.53      301.47       24.87 o
  14   6   0      120.03      154.20       23.99 o
   1   7   0      326.35      342.60        6.38 o
   2   7   0     2246.11     2296.86       21.80 o
   3   7   0     2353.29     2367.35       23.35 o
   4   7   0      663.70      691.35       14.13 o
   5   7   0       40.52       44.58        7.27 o
   6   7   0      161.55      134.26        8.57 o
   7   7   0       72.69       74.73        7.77 o
   8   7   0      128.90      124.90       10.47 o
   9   7   0        1.69        2.38        8.40 o
  10   7   0      134.73      132.57       11.35 o
  11   7   0      139.22      145.24       12.15 o
  12   7   0       32.15       39.21       10.42 o
   0   8   0     1221.59     1165.75       19.81 o
   1   8   0      318.91      324.03        7.79 o
   2   8   0       68.34       73.22        5.30 o
   3   8   0      949.31      950.41       16.15 o
   4   8   0     3214.94     3303.75       29.84 o
   5   8   0     2821.00     2806.25       29.59 o
   6   8   0     2033.72     2147.51       26.94 o
   7   8   0     1190.91     1160.02       19.06 o
   8   8   0       67.57       66.16        9.51 o
   9   8   0      239.09      257.30       15.05 o
  10   8   0      905.81      853.16       24.54 o
  11   8   0      718.40      686.45       23.32 o
  12   8   0      177.15      171.83       24.90 o
   1   9   0      595.30      644.11       13.27 o
   2   9   0     1458.73     1477.89       19.68 o
   3   9   0     1041.35     1041.77       23.14 o
   4   9   0      709.56      690.34       20.24 o
   5   9   0      432.02      457.70       17.28 o
   6   9   0       95.09       78.96       10.18 o
   7   9   0      125.92      127.07       10.57 o
   8   9   0       24.95       25.93       11.35 o
   9   9   0       63.79       37.92       11.99 o
  10   9   0        6.07        2.66       11.64 o
  11   9   0       72.53       71.90       13.39 o
   0  10   0      920.78      930.96       37.71 o
   1  10   0      985.08      953.70       38.25 o
   2  10   0      386.34      417.56       25.96 o
   3  10   0      123.64      119.81       11.69 o
   4  10   0      337.26      343.31       16.01 o
   5  10   0      176.13      181.14       13.50 o
   6  10   0       66.75       74.88        9.35 o
   7  10   0       68.84       55.16        9.55 o
   8  10   0       -1.79        0.98       10.44 o
   9  10   0      251.24      237.83       16.77 o
  10  10   0      232.35      256.29       16.48 o
  11  10   0       32.07       36.09       15.17 o
   1  11   0      297.61      327.63       25.59 o
   2  11   0     1103.37     1104.96       43.23 o
   3  11   0     1177.17     1174.87       44.16 o
   4  11   0      348.26      359.47       27.07 o
   5  11   0       -4.47        6.20       12.44 o
   6  11   0       67.22       44.80       11.65 o
   7  11   0      345.36      362.50       17.75 o
   8  11   0      537.55      585.27       27.00 o
   9  11   0      427.43      409.08       40.25 o
   0  12   0        0.77        1.06        8.63 o
   1  12   0        4.11        5.41       10.73 o
 -17   1   1       97.82      124.12       33.13 o
 -16   1   1       -1.34        0.26       15.32 o
 -15   1   1        9.64        6.51       11.70 o
 -14   1   1      222.66      214.72       14.76 o
 -13   1   1      961.36      915.81       22.43 o
 -12   1   1      697.78      668.40       18.81 o
 -11   1   1       10.53        6.67        9.07 o
 -10   1   1      573.51      588.93       15.19 o
  -9   1   1      329.28      323.87        7.46 o
  -8   1   1     3260.40     3200.04       18.04 o
  -7   1   1     9844.39     9942.05       28.31 o
  -6   1   1     2002.26     2136.95       11.19 o
  -5   1   1      839.07      887.78        6.56 o
  -4   1   1     5329.71     5801.32       15.35 o
  -3   1   1     6546.78     6861.12       14.31 o
  -2   1   1    22973.19    23038.85       62.11 o
  -1   1   1      769.18      640.59        7.54 o
   0   1   1       78.28       82.21        2.63 o
   1   1   1     1761.06     1608.03        7.53 o
   2   1   1     7399.04     7328.94       15.98 o
   3   1   1     5413.47     5369.11       15.26 o
   4   1   1    18518.59    18557.76       30.88 o
   5   1   1     1601.57     1489.14       13.32 o
   6   1   1     1799.64     1874.38       20.46 o
   7   1   1     1800.69     1775.67       21.91 o
   8   1   1      781.85      785.90       14.28 o
   9   1   1     1085.83     1110.94       17.58 o
  10   1   1      277.82      269.68       11.52 o
  11   1   1      440.65      461.22       16.03 o
  12   1   1      555.81      535.26       19.84 o
  13   1   1      282.98      270.42       15.15 o
  14   1   1      155.75      152.29       13.81 o
  15   1   1      136.70      129.92       16.96 o
 -16   2   1       74.88       97.58       18.16 o
 -15   2   1       42.12       42.16       12.22 o
 -14   2   1      172.41      159.00       14.54 o
 -13   2   1       44.51       53.35       11.26 o
 -12   2   1     1590.88     1597.00       26.09 o
 -11   2   1     1958.58     1891.43       22.62 o
 -10   2   1      891.19      865.68       14.98 o
  -9   2   1     2320.05     2307.00       21.27 o
  -8   2   1     3089.95     3188.76       19.93 o
  -7   2   1       21.27       20.82        5.14 o
  -6   2   1     2723.18     2920.50       16.18 o
  -5   2   1     4574.83     4602.24       17.48 o
  -4   2   1      476.05      516.32        4.90 o
  -3   2   1      769.47      763.34        5.81 o
  -2   2   1        7.56        1.28        2.25 o
  -1   2   1     3936.47     3753.38       14.92 o
   0   2   1    15718.30    15244.83       43.26 o
   1   2   1      753.77      728.21        6.16 o
   2   2   1     2681.98     2614.94       11.57 o
   3   2   1     1494.33     1462.15        8.55 o
   4   2   1      708.89      805.57        7.55 o
   5   2   1     5541.45     5696.28       30.58 o
   6   2   1     1505.44     1598.15       14.19 o
   7   2   1       16.78       18.45        5.62 o
   8   2   1      237.70      222.03        9.36 o
   9   2   1       19.04       15.04        7.01 o
  10   2   1     1263.79     1219.10       19.93 o
  11   2   1     1135.07     1156.72       21.35 o
  12   2   1       31.77       26.29        8.87 o
  13   2   1       54.20       50.71       11.26 o
  14   2   1       31.10       43.02       11.66 o
  15   2   1      110.70       71.92       28.87 o
 -16   3   1       -2.96       20.30       19.64 o
 -15   3   1       28.64       29.51       12.98 o
 -14   3   1       66.45       62.73       11.94 o
 -13   3   1       79.15       76.80       11.75 o
 -12   3   1       41.80       40.29        8.68 o
 -11   3   1      313.45      289.55       11.35 o
 -10   3   1        6.95        0.88        6.65 o
  -9   3   1        4.27        5.21        6.14 o
  -8   3   1      477.32      479.96       10.50 o
  -7   3   1        5.24        3.99        5.17 o
  -6   3   1      408.30      399.27        6.68 o
  -5   3   1      573.24      583.25        6.97 o
  -4   3   1      996.96     1009.28       11.13 o
  -3   3   1       87.92      114.28        2.94 o
  -2   3   1      214.27      151.97        3.34 o
  -1   3   1     2143.63     2174.94       11.75 o
   0   3   1      482.00      421.83        4.71 o
   1   3   1       94.70       85.80        3.52 o
   2   3   1     1724.53     1875.47       10.35 o
   3   3   1      253.78      272.29        4.65 o
   4   3   1       94.50       68.19        3.72 o
   5   3   1     1141.25     1159.57       14.75 o
   6   3   1      244.69      211.63        8.88 o
   7   3   1     1703.61     1640.60       21.05 o
   8   3   1     1246.48     1204.56       19.57 o
   9   3   1       91.39       93.21        9.21 o
  10   3   1        0.75        1.07        4.98 o
  11   3   1       33.24       26.57       10.36 o
  12   3   1        4.94        1.17        9.46 o
  13   3   1      148.36      130.50       14.52 o
  14   3   1       55.98       57.07       17.86 o
 -14   4   1      452.45      413.54       26.83 o
 -13   4   1      205.85      210.63       15.80 o
 -12   4   1      239.27      257.10       11.59 o
 -11   4   1      378.87      352.52       12.21 o
 -10   4   1      154.96      144.50        8.63 o
  -9   4   1      387.49      373.93       10.77 o
  -8   4   1       77.50       91.34        7.87 o
  -7   4   1      191.13      187.98        7.58 o
  -6   4   1     6780.06     6803.19       33.36 o
  -5   4   1     3673.11     3805.96       23.15 o
  -4   4   1     2782.95     2710.12       17.01 o
  -3   4   1       15.31       19.80        2.48 o
  -2   4   1     1348.09     1309.98        9.65 o
  -1   4   1     6961.64     7193.64       23.46 o
   0   4   1    10594.95    10565.52       25.27 o
   1   4   1     1778.22     1877.96       11.85 o
   2   4   1     1292.59     1365.84        9.89 o
   3   4   1      198.27      199.48        5.35 o
   4   4   1     3273.81     3225.69       22.86 o
   5   4   1     6708.56     6773.47       28.96 o
   6   4   1     3191.87     3154.39       24.53 o
   7   4   1       40.21       45.21        6.70 o
   8   4   1      350.06      334.61       12.09 o
   9   4   1     1906.39     1888.90       25.77 o
  10   4   1     2128.60     2090.55       28.77 o
  11   4   1     2145.27     2054.05       36.84 o
  12   4   1      204.10      201.43       15.29 o
  13   4   1       11.31        2.74       11.90 o
  14   4   1       13.89       12.37       17.42 o
 -14   5   1        1.47       10.44       16.31 o
 -13   5   1      203.11      195.90       21.79 o
 -12   5   1      123.64      117.99       13.08 o
 -11   5   1      145.03      148.75       12.58 o
 -10   5   1      392.42      422.19       13.85 o
  -9   5   1        6.36        3.80        7.36 o
  -8   5   1      996.25      983.03       20.08 o
  -7   5   1     2955.25     2985.30       30.60 o
  -6   5   1      538.89      516.78        9.59 o
  -5   5   1      348.98      351.10        6.50 o
  -4   5   1       21.70       14.44        3.16 o
  -3   5   1      186.05      163.34        4.77 o
  -2   5   1      469.12      499.87        8.24 o
  -1   5   1       70.03       84.80        3.05 o
   0   5   1     4572.93     4499.29       16.59 o
   1   5   1     4803.99     4833.98       25.52 o
   2   5   1      859.62      857.64        8.83 o
   3   5   1     1710.44     1600.51       16.84 o
   4   5   1     3276.43     3251.44       24.12 o
   5   5   1      294.40      280.62        9.30 o
   6   5   1     1282.65     1230.05       17.62 o
   7   5   1      351.87      368.11       10.69 o
   8   5   1        5.69        9.46        6.97 o
   9   5   1      386.24      355.18       15.12 o
  10   5   1      325.15      371.70       14.50 o
  11   5   1      115.62      141.97       12.38 o
  12   5   1      111.52      121.43       12.15 o
  13   5   1        1.78        0.78       10.47 o
  14   5   1        5.08        1.78       19.50 o
 -13   6   1       75.82       63.35       19.11 o
 -12   6   1      191.90      162.68       20.53 o
 -11   6   1      554.35      558.40       18.88 o
 -10   6   1     1076.42     1002.77       23.95 o
  -9   6   1      782.22      855.15       16.79 o
  -8   6   1        6.66        1.23        7.44 o
  -7   6   1      167.85      186.68        9.29 o
  -6   6   1      769.41      828.65       10.92 o
  -5   6   1     3571.01     3590.03       18.74 o
  -4   6   1     3604.69     3779.28       17.63 o
  -3   6   1        7.38        6.58        4.87 o
  -2   6   1      593.90      619.77        9.80 o
  -1   6   1      447.06      474.94        5.97 o
   0   6   1     1072.63     1082.50        9.06 o
   1   6   1      575.00      644.58        7.64 o
   2   6   1      508.42      505.34        8.75 o
   3   6   1     1013.95      991.69       16.17 o
   4   6   1     3353.31     3244.33       25.97 o
   5   6   1     2071.34     1970.08       21.76 o
   6   6   1     3460.58     3471.39       28.88 o
   7   6   1     2176.27     2133.70       32.84 o
   8   6   1      219.32      211.77       12.42 o
   9   6   1        4.64        2.22        9.35 o
  10   6   1        7.76       14.58        9.38 o
  11   6   1       23.46       26.99       10.32 o
  12   6   1       -0.25        0.93       10.26 o
  13   6   1       -7.75        1.57       14.97 o
  14   6   1       74.68      106.60       23.49 o
 -13   7   1      613.51      616.23       36.18 o
 -12   7   1      610.25      632.84       29.05 o
 -11   7   1      226.22      250.00       12.74 o
 -10   7   1        6.89        5.46        8.46 o
  -9   7   1       11.27       11.84        8.23 o
  -8   7   1      133.89      147.50        9.66 o
  -7   7   1     1463.57     1452.76       20.78 o
  -6   7   1      126.53      142.79        8.61 o
  -5   7   1     1032.21     1036.47       16.24 o
  -4   7   1     1822.88     1805.73       16.75 o
  -3   7   1     4655.88     4816.38       28.26 o
  -2   7   1     7124.22     7281.48       33.28 o
  -1   7   1     2963.57     3051.85       17.20 o
   0   7   1      607.16      564.87        7.28 o
   1   7   1       37.29       47.78        4.04 o
   2   7   1      617.58      610.34       10.07 o
   3   7   1      658.12      660.39       14.12 o
   4   7   1     1368.40     1379.37       18.00 o
   5   7   1        4.49        0.41        6.18 o
   6   7   1     2313.11     2398.18       29.08 o
   7   7   1     1595.36     1654.69       25.78 o
   8   7   1     1008.57     1052.19       22.31 o
   9   7   1      700.19      702.97       19.86 o
  10   7   1        2.96        8.24       10.08 o
  11   7   1      234.17      278.53       15.16 o
  12   7   1      596.47      561.44       22.61 o
  13   7   1      348.69      458.39       34.62 o
 -12   8   1      271.17      243.19       23.60 o
 -11   8   1      337.99      324.15       17.40 o
 -10   8   1       13.76        3.77       10.57 o
  -9   8   1      122.07      119.97       12.85 o
  -8   8   1      373.56      361.37       15.93 o
  -7   8   1        0.49        0.89        5.26 o
  -6   8   1       46.27       51.04        9.26 o
  -5   8   1        3.03        6.44        7.96 o
  -4   8   1      260.62      248.27       11.56 o
  -3   8   1        1.08        0.97        5.34 o
  -2   8   1      309.26      333.33        8.40 o
  -1   8   1      274.31      294.32        7.80 o
   0   8   1      140.65      128.16        5.59 o
   1   8   1      699.35      676.76       11.62 o
   2   8   1      684.98      700.30       12.67 o
   3   8   1       12.65       13.46        6.56 o
   4   8   1      656.00      663.47       13.87 o
   5   8   1     1051.85     1063.55       17.50 o
   6   8   1      314.98      325.12       11.35 o
   7   8   1       62.60       62.60        8.21 o
   8   8   1      164.02      158.49       12.22 o
   9   8   1      481.84      498.39       17.83 o
  10   8   1        6.56       10.06        9.81 o
  11   8   1       20.26        9.65       12.70 o
  12   8   1       92.60       83.93       19.14 o
 -11   9   1      120.19      105.76       18.78 o
 -10   9   1       38.99       46.00       11.28 o
  -9   9   1      685.43      671.12       21.26 o
  -8   9   1     1793.34     1668.58       39.61 o
  -7   9   1     1560.11     1607.68       28.42 o
  -6   9   1     1454.48     1473.95       26.33 o
  -5   9   1      457.35      462.08       19.07 o
  -4   9   1      281.98      279.71       12.52 o
  -3   9   1      761.62      812.88       17.35 o
  -2   9   1      366.59      362.99       11.40 o
  -1   9   1        5.75        3.72        6.22 o
   0   9   1       79.41      103.82        9.00 o
   1   9   1      673.22      677.73       11.76 o
   2   9   1     2243.12     2126.54       25.37 o
   3   9   1     2082.54     2021.59       25.49 o
   4   9   1      717.72      720.33       14.93 o
   5   9   1       39.04       30.77        8.30 o
   6   9   1       57.64       60.61        9.34 o
   7   9   1      808.32      832.13       23.69 o
   8   9   1      935.08      861.61       26.94 o
   9   9   1      232.38      245.78       16.50 o
  10   9   1       24.10       24.94       12.00 o
  11   9   1       -3.10        3.58       12.09 o
 -10  10   1        5.06       10.73       10.94 o
  -9  10   1        3.09        2.85       10.50 o
  -8  10   1       38.72       32.49       10.51 o
  -7  10   1      438.83      436.03       17.54 o
  -6  10   1     1563.46     1563.76       28.50 o
  -5  10   1     1776.32     1765.63       33.34 o
  -4  10   1      930.84      926.29       20.65 o
  -3  10   1      240.71      238.50       13.87 o
  -2  10   1       27.40       20.08        9.75 o
  -1  10   1     1069.09     1138.64       24.57 o
   0  10   1     2204.36     2226.13       34.00 o
   1  10   1     1464.36     1426.41       45.71 o
   2  10   1      946.47      921.39       37.41 o
   3  10   1      297.29      333.63       24.28 o
   4  10   1       47.22       46.05       12.43 o
   5  10   1      506.49      484.59       21.32 o
   6  10   1      269.64      238.40       17.44 o
   7  10   1       13.19        8.96       10.44 o
   8  10   1       34.69       40.19       11.70 o
   9  10   1      195.10      204.10       16.40 o
  10  10   1      359.24      346.21       27.94 o
  -9  11   1       -1.75        0.26       10.83 o
  -8  11   1       13.31       13.14        9.92 o
  -7  11   1      125.21      115.39       14.31 o
  -6  11   1       55.22       73.11       17.94 o
  -5  11   1       71.46       75.45       17.96 o
  -4  11   1      536.42      521.37       33.00 o
  -3  11   1      760.39      791.96       36.76 o
  -2  11   1      300.92      302.61       27.35 o
  -1  11   1      153.57      146.69       22.84 o
   0  11   1      265.83      233.79       17.62 o
   1  11   1       88.98       89.50       13.42 o
   2  11   1       25.07       26.21       15.65 o
   3  11   1       45.01       53.81       17.74 o
   4  11   1       -2.81        0.13       11.84 o
   5  11   1       -2.72        0.40       12.09 o
   6  11   1        0.22        0.29       11.56 o
   7  11   1       78.87       57.38       17.73 o
   8  11   1      136.39       93.01       31.68 o
  -1  12   1      308.95      341.36       19.64 o
   0  12   1      338.69      331.32       20.31 o
   1  12   1      139.93      146.58       16.13 o
   2  12   1       -3.94        3.88       15.59 o
 -16   0   2      155.58      179.08       22.13 o
 -15   0   2      574.38      479.18       28.80 o
 -14   0   2     1398.45     1352.13       38.99 o
 -13   0   2      356.83      369.01       22.23 o
 -12   0   2     1258.76     1259.93       33.09 o
 -11   0   2      190.91      197.55       16.88 o
 -10   0   2      193.94      200.10       10.62 o
  -9   0   2     1505.78     1508.81       20.62 o
  -8   0   2      533.39      490.34       18.01 o
  -7   0   2     7630.02     7671.43       37.73 o
  -6   0   2    18099.85    18616.71       74.96 o
  -5   0   2     3535.90     3588.81       21.38 o
  -4   0   2     4715.54     4928.88       22.62 o
  -3   0   2    17439.50    17754.89       41.97 o
  -2   0   2     6352.21     6430.05       18.57 o
  -1   0   2    10872.80    10605.22       25.19 o
   0   0   2    11707.41    11661.39       25.70 o
   1   0   2     2580.06     2321.05       13.08 o
   2   0   2    21216.58    20782.71       46.68 o
   3   0   2      182.75      124.14        5.70 o
   4   0   2     1392.47     1564.52       21.03 o
   5   0   2     3473.82     3644.35       34.24 o
   6   0   2       14.71       25.18        7.33 o
   7   0   2       11.89       19.95       12.85 o
   8   0   2      147.89      158.44       18.48 o
   9   0   2      292.95      273.15       24.32 o
  10   0   2     5301.58     5091.93       87.50 o
  11   0   2     2241.54     2346.03       61.81 o
  12   0   2      110.14      107.70       17.52 o
  13   0   2       76.40       81.59       17.58 o
  14   0   2       73.24       79.23       17.85 o
  15   0   2      229.39      225.39       33.39 o
 -17   1   2       12.26       24.49       28.64 o
 -16   1   2       17.09       25.94       12.53 o
 -15   1   2      -11.90        1.62       12.43 o
 -14   1   2      277.52      289.53       15.98 o
 -13   1   2      759.10      666.77       20.64 o
 -12   1   2      770.44      802.92       19.55 o
 -11   1   2      557.19      590.18       16.17 o
 -10   1   2      375.08      391.04       11.01 o
  -9   1   2      187.73      192.09        8.24 o
  -8   1   2     1209.07     1175.42       14.38 o
  -7   1   2     5766.57     5801.29       23.40 o
  -6   1   2      896.80      898.53        9.41 o
  -5   1   2     3915.43     3664.20       17.00 o
  -4   1   2     4947.91     4561.40       16.55 o
  -3   1   2     1171.03     1143.42        9.14 o
  -2   1   2     2519.40     2579.79       11.17 o
  -1   1   2     2568.81     2313.23        9.23 o
   0   1   2      575.56      532.43        4.29 o
   1   1   2    13023.15    13497.76       21.21 o
   2   1   2     2867.54     2881.52       12.25 o
   3   1   2     6963.05     7225.64       19.34 o
   4   1   2     5084.92     5133.70       28.13 o
   5   1   2        1.85        4.90        4.58 o
   6   1   2       73.94       60.58        6.03 o
   7   1   2      590.77      589.70       11.88 o
   8   1   2      139.24      167.49        9.89 o
   9   1   2        2.56        1.65        8.37 o
  10   1   2      346.06      375.19       15.01 o
  11   1   2      626.23      653.76       20.96 o
  12   1   2      312.58      294.11       15.36 o
  13   1   2       18.05       12.66       11.27 o
  14   1   2       24.60       20.06       11.83 o
  15   1   2       23.03       13.13       25.90 o
 -16   2   2       -1.43        4.68       14.96 o
 -15   2   2       27.53       25.82       12.42 o
 -14   2   2      110.59      107.94       13.38 o
 -13   2   2        7.90        3.36       10.72 o
 -12   2   2      646.12      580.07       18.37 o
 -11   2   2      773.66      796.40       18.17 o
 -10   2   2     1941.01     1945.55       20.66 o
  -9   2   2     3060.30     2989.74       20.74 o
  -8   2   2     2176.36     2233.29       18.84 o
  -7   2   2        3.98        2.56        4.72 o
  -6   2   2     1191.81     1229.37       10.90 o
  -5   2   2        9.39       11.55        3.55 o
  -4   2   2      573.62      558.70        5.69 o
  -3   2   2      568.27      505.87        6.30 o
  -2   2   2     2926.89     2774.40       14.09 o
  -1   2   2    17510.47    16883.02       25.57 o
   0   2   2    24009.46    23941.77       39.24 o
   1   2   2     4696.58     4879.96       16.46 o
   2   2   2     1437.54     1480.01        9.03 o
   3   2   2       32.05       23.29        4.01 o
   4   2   2     8815.90     8706.61       51.42 o
   5   2   2     5308.78     5176.21       32.09 o
   6   2   2     1935.83     1907.29       21.05 o
   7   2   2      138.35      120.19       11.01 o
   8   2   2      540.22      497.44       18.07 o
   9   2   2      153.49      148.77       11.35 o
  10   2   2      354.15      389.52       15.29 o
  11   2   2      226.09      195.75       13.74 o
  12   2   2       78.98       71.49       11.83 o
  13   2   2      135.34      124.30       15.24 o
  14   2   2       61.32       85.26       18.60 o
 -16   3   2       98.89       98.00       21.96 o
 -15   3   2      199.57      179.23       15.48 o
 -14   3   2       83.65       76.11       12.45 o
 -13   3   2      672.27      683.95       19.84 o
 -12   3   2      248.48      262.00       13.73 o
 -11   3   2      174.07      171.20        9.69 o
 -10   3   2      478.18      495.33       11.87 o
  -9   3   2     1200.17     1173.43       16.33 o
  -8   3   2     7353.76     7453.30       34.59 o
  -7   3   2     5800.11     5980.94       25.43 o
  -6   3   2       12.92        8.34        3.81 o
  -5   3   2      731.01      773.77        9.12 o
  -4   3   2      122.97       69.70        4.48 o
  -3   3   2      860.33      947.17       10.05 o
  -2   3   2    12752.03    13127.56       35.53 o
  -1   3   2     2455.75     2630.65       14.52 o
   0   3   2      830.80      718.70        5.78 o
   1   3   2       23.79       16.33        2.93 o
   2   3   2      791.08      825.87        8.66 o
   3   3   2     2069.33     2092.74       15.42 o
   4   3   2     2450.40     2578.93       20.46 o
   5   3   2     1190.15     1218.00       19.44 o
   6   3   2     3195.38     3157.79       32.18 o
   7   3   2      753.71      788.26       14.84 o
   8   3   2     2610.98     2606.53       29.22 o
   9   3   2     4487.07     4319.16       40.18 o
  10   3   2      729.48      743.67       19.15 o
  11   3   2      542.47      531.27       17.94 o
  12   3   2      291.55      293.71       17.89 o
  13   3   2      302.10      305.84       17.50 o
  14   3   2      295.12      337.55       40.13 o
 -15   4   2       -0.20        5.71       15.99 o
 -14   4   2       15.79       19.52       12.66 o
 -13   4   2        7.79       16.71       10.51 o
 -12   4   2      104.86      120.05       11.52 o
 -11   4   2        7.09        5.20        7.23 o
 -10   4   2       25.13       36.19        6.97 o
  -9   4   2      543.30      501.35       11.82 o
  -8   4   2     1299.98     1340.42       15.85 o
  -7   4   2        5.11        2.24        4.46 o
  -6   4   2      207.25      202.94        8.95 o
  -5   4   2       19.19       25.06        4.67 o
  -4   4   2      331.08      396.23        7.07 o
  -3   4   2       95.50      107.11        5.14 o
  -2   4   2     1632.46     1588.73       17.88 o
  -1   4   2     4011.41     3942.72       18.99 o
   0   4   2     2908.05     2827.83       14.22 o
   1   4   2     1174.18     1101.55       11.75 o
   2   4   2      706.82      660.10        9.97 o
   3   4   2      918.35      899.94       13.01 o
   4   4   2      329.08      325.00        7.66 o
   5   4   2      191.37      170.28        7.03 o
   6   4   2       23.08       25.69        6.67 o
   7   4   2       -1.15        0.53        6.84 o
   8   4   2      132.03      133.39        9.27 o
   9   4   2      127.47      107.39       10.00 o
  10   4   2        2.73        1.84        9.56 o
  11   4   2      128.22      133.88       12.94 o
  12   4   2      359.34      315.42       19.59 o
  13   4   2       93.24       88.18       11.90 o
 -14   5   2      248.71      248.29       23.47 o
 -13   5   2      853.75      859.81       33.10 o
 -12   5   2      966.12      951.29       32.59 o
 -11   5   2      870.05      868.69       21.74 o
 -10   5   2        9.31        0.19        9.05 o
  -9   5   2       35.52       39.83        9.01 o
  -8   5   2     2171.80     2062.00       28.64 o
  -7   5   2     1680.42     1787.59       18.53 o
  -6   5   2       98.78      114.22        7.69 o
  -5   5   2      476.35      447.59        8.97 o
  -4   5   2     2011.45     2091.19       14.25 o
  -3   5   2     5453.92     5402.33       34.82 o
  -2   5   2    11839.55    11666.98       48.80 o
  -1   5   2     2623.97     2482.64       17.43 o
   0   5   2       18.21       11.25        3.90 o
   1   5   2     5659.08     5546.07       28.72 o
   2   5   2     9647.36     9808.94       35.50 o
   3   5   2     7560.94     7583.83       37.14 o
   4   5   2     5357.52     5322.64       32.93 o
   5   5   2       63.20       62.60        7.35 o
   6   5   2      156.89      166.93        7.28 o
   7   5   2      376.80      386.10       14.95 o
   8   5   2      722.69      694.17       19.76 o
   9   5   2      768.60      779.41       20.93 o
  10   5   2        2.82        5.06        9.98 o
  11   5   2      116.46      157.89       15.72 o
  12   5   2      296.85      289.92       20.22 o
  13   5   2      224.73      215.64       15.76 o
 -13   6   2       14.87       21.52       17.59 o
 -12   6   2      297.86      280.62       22.41 o
 -11   6   2      188.04      161.90       13.26 o
 -10   6   2       43.58       44.74       10.00 o
  -9   6   2      224.09      210.50       12.58 o
  -8   6   2      262.55      247.47       12.46 o
  -7   6   2     2193.71     2305.50       22.85 o
  -6   6   2     4031.83     4259.82       28.07 o
  -5   6   2     1652.96     1815.35       12.60 o
  -4   6   2     1278.18     1250.89       16.84 o
  -3   6   2      932.77      981.21       16.06 o
  -2   6   2       75.65       73.95        5.54 o
  -1   6   2     2450.15     2478.43       17.94 o
   0   6   2     1454.35     1509.12       12.04 o
   1   6   2      151.17      170.18        5.85 o
   2   6   2      539.63      519.08        9.95 o
   3   6   2        8.72        6.44        5.86 o
   4   6   2     2078.72     2039.61       23.76 o
   5   6   2     1688.11     1725.77       21.04 o
   6   6   2      462.93      513.63       12.82 o
   7   6   2      211.70      227.33       12.75 o
   8   6   2        4.09       18.08        9.90 o
   9   6   2      257.83      288.47       15.31 o
  10   6   2     1872.16     1649.74       36.73 o
  11   6   2     1141.02     1134.29       30.38 o
  12   6   2      132.82      122.88       13.89 o
  13   6   2       92.21       96.76       15.39 o
 -13   7   2       -3.69        1.04       16.82 o
 -12   7   2       76.04       81.00       18.18 o
 -11   7   2       42.56       46.13       15.70 o
 -10   7   2       63.31       58.05       11.00 o
  -9   7   2      286.73      293.83       14.30 o
  -8   7   2       47.40       48.22        7.72 o
  -7   7   2        2.08        1.15        7.85 o
  -6   7   2       24.16       30.85        6.42 o
  -5   7   2       15.45       28.37        5.79 o
  -4   7   2      662.58      685.75       15.43 o
  -3   7   2      337.91      383.59       11.52 o
  -2   7   2      385.08      393.84        8.96 o
  -1   7   2     1225.91     1229.44       13.85 o
   0   7   2     1626.83     1650.09       15.64 o
   1   7   2      408.33      441.36        9.80 o
   2   7   2       23.03       28.84        6.42 o
   3   7   2      398.03      361.63       10.86 o
   4   7   2      254.61      233.89        9.96 o
   5   7   2       44.87       59.08        7.72 o
   6   7   2       -1.82        2.39        7.08 o
   7   7   2      403.70      378.71       13.26 o
   8   7   2      329.14      328.24       15.70 o
   9   7   2       31.13       28.67       10.80 o
  10   7   2      107.77       91.44       12.97 o
  11   7   2       41.66       43.19       11.37 o
  12   7   2        8.85        6.08       10.39 o
  13   7   2       54.71       61.42       14.48 o
 -12   8   2      109.22      130.25       18.87 o
 -11   8   2      849.08      814.35       31.79 o
 -10   8   2     1800.64     1798.80       31.16 o
  -9   8   2     1785.88     1783.42       30.16 o
  -8   8   2      601.61      629.37       23.86 o
  -7   8   2       23.78       21.86       11.56 o
  -6   8   2      284.41      281.22       13.16 o
  -5   8   2     1326.52     1321.94       23.04 o
  -4   8   2      821.66      792.74       21.26 o
  -3   8   2      237.54      251.25       10.23 o
  -2   8   2       43.50       42.63        7.33 o
  -1   8   2     1568.08     1571.82       19.46 o
   0   8   2     3305.30     3279.89       26.88 o
   1   8   2     1741.09     1847.24       22.99 o
   2   8   2      245.34      246.02        9.92 o
   3   8   2      544.25      526.52       13.03 o
   4   8   2     1639.19     1678.39       21.67 o
   5   8   2     1221.27     1203.94       19.70 o
   6   8   2     1167.22     1127.48       20.11 o
   7   8   2      225.61      222.41       11.48 o
   8   8   2       -1.40        0.22        9.99 o
   9   8   2      203.33      196.28       14.74 o
  10   8   2      317.35      320.14       17.05 o
  11   8   2      155.33      175.07       14.11 o
  12   8   2        0.27        7.43       15.43 o
 -11   9   2        6.28        0.75       14.81 o
 -10   9   2       28.07       22.05       10.77 o
  -9   9   2       75.94       70.42       11.76 o
  -8   9   2      225.02      236.25       13.48 o
  -7   9   2      342.21      329.25       15.23 o
  -6   9   2       18.72       23.61        9.22 o
  -5   9   2      175.87      206.33       11.87 o
  -4   9   2      215.11      183.24       10.98 o
  -3   9   2     1195.08     1270.55       21.11 o
  -2   9   2     1205.61     1218.27       22.65 o
  -1   9   2      719.85      809.54       17.91 o
   0   9   2      267.89      257.18       10.39 o
   1   9   2       49.60       55.14        8.95 o
   2   9   2        8.57        2.82        8.12 o
   3   9   2       36.06       43.74        9.16 o
   4   9   2      129.03      141.07       10.76 o
   5   9   2       21.59       22.54        7.28 o
   6   9   2      140.94      153.45        9.79 o
   7   9   2       77.52       72.33        9.23 o
   8   9   2      337.25      307.12       18.86 o
   9   9   2      359.96      352.23       19.96 o
  10   9   2       26.41       48.88       12.63 o
 -10  10   2      223.36      268.56       20.84 o
  -9  10   2        8.60       13.15       10.32 o
  -8  10   2       55.10       58.18       10.54 o
  -7  10   2       92.67      114.24       11.53 o
  -6  10   2      403.52      451.00       16.29 o
  -5  10   2      568.94      581.54       19.02 o
  -4  10   2      449.15      467.61       16.95 o
  -3  10   2       14.35       15.65       10.11 o
  -2  10   2        9.41       12.31        9.12 o
  -1  10   2       28.68       32.90       10.04 o
   0  10   2      655.64      669.40       20.48 o
   1  10   2      775.12      743.33       18.74 o
   2  10   2       14.17       26.28        9.10 o
   3  10   2      132.65      115.73       14.89 o
   4  10   2      128.69       98.42       13.90 o
   5  10   2      192.85      181.44       16.64 o
   6  10   2      278.64      258.20       17.85 o
   7  10   2      169.95      146.22       15.75 o
   8  10   2        0.76       12.66       10.43 o
  -9  11   2      192.87      190.00       15.69 o
  -8  11   2      385.33      402.21       19.45 o
  -7  11   2      410.88      413.88       26.43 o
  -6  11   2      166.85      185.94       15.25 o
  -5  11   2       10.27        8.21       10.03 o
  -4  11   2      585.28      583.45       21.74 o
  -3  11   2     1191.71     1154.40       28.46 o
  -2  11   2     1225.54     1259.72       45.54 o
  -1  11   2      713.29      695.49       35.78 o
   0  11   2       61.22       75.92       17.39 o
   1  11   2      342.05      347.72       18.98 o
   2  11   2     1368.58     1268.73       27.90 o
   3  11   2      895.61      859.63       23.23 o
   4  11   2      222.45      205.31       17.36 o
   5  11   2        6.29       18.65       11.98 o
   6  11   2      103.88      104.47       19.63 o
   7  11   2      359.40      374.19       26.93 o
   0  12   2       12.34       10.07       15.23 o
   1  12   2       15.63       29.96       18.53 o
 -17   1   3      105.50       96.79       22.24 o
 -16   1   3      189.55      199.39       16.30 o
 -15   1   3       48.98       41.07       13.25 o
 -14   1   3      628.23      610.29       20.39 o
 -13   1   3      606.66      591.08       18.98 o
 -12   1   3      291.80      294.35       14.43 o
 -11   1   3       24.22       27.57        9.25 o
 -10   1   3       30.08       27.91        8.66 o
  -9   1   3      545.93      583.64       11.49 o
  -8   1   3     6254.22     6587.71       30.93 o
  -7   1   3     4199.79     4325.50       29.57 o
  -6   1   3      771.56      770.35       10.96 o
  -5   1   3     1029.44      958.67       10.10 o
  -4   1   3     1750.12     1764.99       10.36 o
  -3   1   3     8953.43     8860.53       25.03 o
  -2   1   3    10658.82    10724.43       22.43 o
  -1   1   3      127.23      115.22        3.16 o
   0   1   3        2.07        4.75        2.20 o
   1   1   3     2675.04     2569.43       12.59 o
   2   1   3     2950.66     2957.80       19.54 o
   3   1   3     7141.67     7045.55       52.27 o
   4   1   3     5792.54     5799.02       40.47 o
   5   1   3       -1.49        0.47        5.84 o
   6   1   3      121.20      116.31        7.81 o
   7   1   3      567.47      543.25       13.75 o
   8   1   3     2430.26     2436.94       38.13 o
   9   1   3      957.43      934.44       26.39 o
  10   1   3       27.04       34.46       20.39 o
  11   1   3      339.16      290.76       31.60 o
  12   1   3       63.79       74.11       16.27 o
  13   1   3      270.38      259.67       22.87 o
  14   1   3      288.53      317.21       35.37 o
 -17   2   3       56.57       36.55       18.57 o
 -16   2   3      138.71      122.98       15.47 o
 -15   2   3      728.42      675.51       23.01 o
 -14   2   3      924.49      863.51       25.36 o
 -13   2   3        0.31        5.45        9.77 o
 -12   2   3      151.10      164.24       12.31 o
 -11   2   3       17.12       29.93        9.16 o
 -10   2   3      581.69      582.65       15.67 o
  -9   2   3     2045.59     2062.70       16.98 o
  -8   2   3       96.25      103.71        6.93 o
  -7   2   3       72.92      118.39        5.17 o
  -6   2   3      416.37      451.66        8.60 o
  -5   2   3      750.46      760.31       12.78 o
  -4   2   3     2087.05     2225.80       13.71 o
  -3   2   3     2554.79     2506.69       13.17 o
  -2   2   3     1534.60     1593.23        9.30 o
  -1   2   3     2835.60     2969.79       11.36 o
   0   2   3       26.09       65.58        2.85 o
   1   2   3      331.55      266.64        6.05 o
   2   2   3     2040.31     2249.90       11.38 o
   3   2   3     1008.52      929.75       13.57 o
   4   2   3     3677.41     3628.70       32.94 o
   5   2   3     2490.62     2314.87       29.09 o
   6   2   3      496.85      531.05       15.64 o
   7   2   3      255.13      231.62       10.29 o
   8   2   3        0.39        0.02        7.65 o
   9   2   3     1049.71     1006.47       27.77 o
  10   2   3     1757.58     1746.98       35.97 o
  11   2   3      113.64      115.83       12.53 o
  12   2   3      -11.10        5.48       14.62 o
  13   2   3       50.37       51.20       23.91 o
  14   2   3       20.26       13.59       29.06 o
 -16   3   3       19.31       13.06       16.35 o
 -15   3   3       81.63       96.13       13.75 o
 -14   3   3      143.65      127.32       14.16 o
 -13   3   3      345.06      350.93       15.84 o
 -12   3   3      355.96      382.80       14.92 o
 -11   3   3      352.01      355.03       14.24 o
 -10   3   3       10.70        7.22        6.85 o
  -9   3   3       30.25       25.66        6.65 o
  -8   3   3       42.51       59.60        6.44 o
  -7   3   3        1.75        3.88        4.48 o
  -6   3   3      980.24      957.56       12.60 o
  -5   3   3      645.38      572.27       12.16 o
  -4   3   3     1512.38     1526.85       13.57 o
  -3   3   3     1523.94     1463.43       15.29 o
  -2   3   3     2465.17     2384.34       10.29 o
  -1   3   3     1613.20     1514.29       11.16 o
   0   3   3      893.03      815.06        8.12 o
   1   3   3       81.42      106.27        3.64 o
   2   3   3      793.34      849.51       11.40 o
   3   3   3       17.16       21.63        5.79 o
   4   3   3      695.40      640.88       12.90 o
   5   3   3      209.96      264.02       12.05 o
   6   3   3        8.58        6.53        8.86 o
   7   3   3      792.62      839.33       20.14 o
   8   3   3      173.56      178.46       13.01 o
   9   3   3       58.23       62.38       11.35 o
  10   3   3       11.47       11.49        8.95 o
  11   3   3       -4.45        1.64       10.65 o
  12   3   3       49.71       53.96       12.00 o
  13   3   3       93.12       92.27       13.37 o
 -15   4   3      460.87      425.88       29.57 o
 -14   4   3      223.25      231.31       15.36 o
 -13   4   3       42.25       51.53       11.47 o
 -12   4   3     1079.65     1053.98       22.74 o
 -11   4   3      709.94      754.18       17.96 o
 -10   4   3     1941.94     2008.66       21.53 o
  -9   4   3     1717.77     1799.76       20.31 o
  -8   4   3       49.08       66.71        5.37 o
  -7   4   3     1350.79     1415.61       15.98 o
  -6   4   3     5568.73     5584.68       35.83 o
  -5   4   3     6637.78     6754.88       36.54 o
  -4   4   3    11211.10    11205.16       63.38 o
  -3   4   3     1477.66     1631.23       13.70 o
  -2   4   3      545.66      488.40       10.11 o
  -1   4   3     5425.19     5451.51       20.29 o
   0   4   3     3734.53     3691.41       15.78 o
   1   4   3     1408.79     1407.09        9.68 o
   2   4   3     2540.14     2437.73       17.27 o
   3   4   3      120.34      133.93        7.49 o
   4   4   3     3955.91     3992.53       29.12 o
   5   4   3     3626.33     3818.45       29.34 o
   6   4   3     3283.03     3303.04       36.53 o
   7   4   3     1372.19     1411.26       25.61 o
   8   4   3       97.27      133.50        9.68 o
   9   4   3      433.96      471.55       17.98 o
  10   4   3      822.44      732.54       26.66 o
  11   4   3      311.49      338.15       17.18 o
  12   4   3       40.81       46.46       11.64 o
  13   4   3      136.99      136.42       19.96 o
  14   4   3        3.60        3.04       14.06 o
 -14   5   3      352.12      347.18       27.13 o
 -13   5   3      472.42      471.03       27.75 o
 -12   5   3       11.83       24.32       16.19 o
 -11   5   3        8.02       17.32       10.22 o
 -10   5   3      175.17      193.12        9.03 o
  -9   5   3       31.62       30.45        8.98 o
  -8   5   3     1074.89     1063.15       20.04 o
  -7   5   3      133.27      180.77       13.32 o
  -6   5   3      147.38      155.94        8.72 o
  -5   5   3       42.63       36.63        6.53 o
  -4   5   3       39.77       48.01        6.97 o
  -3   5   3     4718.93     4630.30       29.83 o
  -2   5   3     5022.46     4889.85       32.74 o
  -1   5   3      161.58      172.67        7.37 o
   0   5   3       16.43       19.97        3.51 o
   1   5   3       50.68       46.29        4.35 o
   2   5   3     1090.35     1141.78       13.94 o
   3   5   3     4915.19     4898.39       32.31 o
   4   5   3     2692.85     2718.71       25.22 o
   5   5   3      132.89      132.24        8.11 o
   6   5   3       64.50       81.09       10.17 o
   7   5   3      368.40      347.37       15.95 o
   8   5   3      144.75      125.59       13.06 o
   9   5   3      226.91      263.44       15.36 o
  10   5   3      208.68      200.60       15.15 o
  11   5   3      235.28      270.97       16.04 o
  12   5   3       34.24       26.65       11.60 o
  13   5   3       75.75       88.22       17.86 o
 -13   6   3       27.28       30.06       16.93 o
 -12   6   3       50.17       48.55       17.50 o
 -11   6   3      367.12      333.41       23.50 o
 -10   6   3      431.41      431.51       16.48 o
  -9   6   3      176.81      197.28       11.93 o
  -8   6   3       97.66       78.76       13.85 o
  -7   6   3      360.04      373.34       17.89 o
  -6   6   3      445.87      457.24       10.12 o
  -5   6   3     1061.46     1028.58       19.65 o
  -4   6   3      138.40      154.01        9.26 o
  -3   6   3      240.29      240.82        9.86 o
  -2   6   3      925.77      920.49       16.01 o
  -1   6   3     3036.13     3005.79       26.60 o
   0   6   3     5930.66     5871.24       26.90 o
   1   6   3     4506.86     4549.25       19.46 o
   2   6   3     2086.21     1999.46       23.12 o
   3   6   3      320.19      296.51       10.53 o
   4   6   3      224.55      224.81        9.92 o
   5   6   3      203.86      179.42       10.06 o
   6   6   3      887.64      887.91       17.69 o
   7   6   3        0.53        1.32        6.90 o
   8   6   3      191.05      205.20       14.12 o
   9   6   3      304.29      270.53       17.22 o
  10   6   3      165.62      171.85       14.78 o
  11   6   3      147.02      166.01       14.43 o
  12   6   3       48.90       57.05       13.78 o
 -13   7   3      411.40      382.97       26.99 o
 -12   7   3      202.17      217.37       21.72 o
 -11   7   3        4.87       18.79       15.39 o
 -10   7   3      144.75      119.36       12.05 o
  -9   7   3      627.28      558.16       18.95 o
  -8   7   3     2963.44     3040.83       46.59 o
  -7   7   3     2958.83     3209.34       44.23 o
  -6   7   3      703.31      741.62       22.03 o
  -5   7   3      521.42      479.05       15.09 o
  -4   7   3      176.01      174.88       10.33 o
  -3   7   3     2764.66     2850.14       27.14 o
  -2   7   3     1936.22     1963.90       19.90 o
  -1   7   3      275.65      316.29        8.63 o
   0   7   3        7.39       15.35        6.06 o
   1   7   3      269.02      261.44        6.88 o
   2   7   3      668.78      652.84       14.73 o
   3   7   3     1129.17     1092.96       17.83 o
   4   7   3      460.20      482.30       13.07 o
   5   7   3      425.20      465.89       13.24 o
   6   7   3      983.47     1023.82       18.89 o
   7   7   3     1456.06     1370.88       28.25 o
   8   7   3     2380.28     2402.65       47.63 o
   9   7   3     1019.00     1064.28       26.64 o
  10   7   3      122.20      123.51       13.29 o
  11   7   3        0.35        3.99        9.23 o
 -12   8   3       15.67       11.33       17.30 o
 -11   8   3       26.25       47.65       16.22 o
 -10   8   3        1.88        0.34       14.06 o
  -9   8   3      204.28      217.50       13.60 o
  -8   8   3       -7.50        0.58       12.80 o
  -7   8   3       31.41       34.74       11.43 o
  -6   8   3       28.89       40.54        8.83 o
  -5   8   3      171.44      179.50       11.11 o
  -4   8   3       66.00       69.67        8.75 o
  -3   8   3       31.33       34.89        7.65 o
  -2   8   3      596.55      579.86       14.42 o
  -1   8   3     1459.97     1536.58       20.55 o
   0   8   3      195.25      189.47       10.81 o
   1   8   3      644.71      654.94       18.53 o
   2   8   3     1811.62     1786.01       21.36 o
   3   8   3      492.04      511.01       13.24 o
   4   8   3        1.87        3.83        7.18 o
   5   8   3       84.87       90.66        8.82 o
   6   8   3      131.25      131.62       10.04 o
   7   8   3        3.88        5.71        8.34 o
   8   8   3       28.54       31.49       10.41 o
   9   8   3       35.73       28.08       10.78 o
  10   8   3      122.09      112.67       14.09 o
  11   8   3       19.60        3.80       25.11 o
 -11   9   3      454.92      441.15       25.93 o
 -10   9   3       95.60      110.90       17.46 o
  -9   9   3       34.50       31.45       10.40 o
  -8   9   3       11.15        6.53       12.26 o
  -7   9   3       76.41       89.94       13.71 o
  -6   9   3      136.30      150.43       11.70 o
  -5   9   3      172.18      149.58       11.32 o
  -4   9   3     1167.85     1192.38       20.99 o
  -3   9   3     1513.42     1497.60       27.00 o
  -2   9   3     1562.33     1557.90       26.92 o
  -1   9   3      766.45      729.43       16.82 o
   0   9   3       83.87       69.70       11.09 o
   1   9   3      346.98      334.85       13.39 o
   2   9   3      923.24      914.57       16.59 o
   3   9   3      814.75      777.52       24.76 o
   4   9   3      685.69      691.34       19.57 o
   5   9   3      240.61      235.62       14.43 o
   6   9   3       80.03       82.29       11.20 o
   7   9   3      602.13      593.25       22.82 o
   8   9   3      263.57      276.56       20.87 o
 -10  10   3      325.65      349.53       36.80 o
  -9  10   3      315.43      301.84       16.40 o
  -8  10   3        9.33       17.06       12.32 o
  -7  10   3      232.40      249.15       17.58 o
  -6  10   3      800.69      791.83       22.48 o
  -5  10   3     1143.29     1115.17       26.07 o
  -4  10   3     1092.69     1044.47       24.98 o
  -3  10   3      421.51      444.21       16.92 o
  -2  10   3        2.76        5.43        9.76 o
  -1  10   3      303.97      326.18       14.87 o
   0  10   3      150.64      153.21        9.33 o
   1  10   3       49.50       43.01        9.96 o
   2  10   3        1.59        8.90        7.90 o
   3  10   3      227.52      211.12       11.77 o
   4  10   3      942.22      909.63       28.53 o
   5  10   3      867.85      851.98       27.81 o
   6  10   3      559.30      473.96       23.82 o
   7  10   3      200.91      211.37       21.93 o
  -8  11   3      283.27      340.38       24.01 o
  -7  11   3      532.89      524.24       29.04 o
  -6  11   3      571.46      573.96       28.30 o
  -5  11   3      107.54       93.87       13.84 o
  -4  11   3       24.05       22.88       11.58 o
  -3  11   3        0.39        3.56        8.37 o
  -2  11   3        3.94        2.58       10.56 o
  -1  11   3       20.64       19.06       10.31 o
   0  11   3       -4.17        0.57       12.39 o
   1  11   3      111.00       98.89       12.12 o
   2  11   3       89.41       86.71       12.03 o
   3  11   3        6.13        8.03       10.18 o
   4  11   3       44.86       32.71       11.83 o
   5  11   3       31.34       43.22       11.54 o
   6  11   3        9.77       10.42       13.62 o
 -16   0   4       21.10        7.64       17.19 o
 -15   0   4      238.61      203.62       23.66 o
 -14   0   4       51.27       74.54       17.55 o
 -13   0   4      271.90      268.83       21.34 o
 -12   0   4      228.36      221.37       19.00 o
 -11   0   4      101.32      122.02       14.90 o
 -10   0   4     5878.96     5962.74       61.28 o
  -9   0   4     3688.59     3828.32       46.70 o
  -8   0   4        5.61       11.65        9.89 o
  -7   0   4     1059.55     1149.08       23.55 o
  -6   0   4     4059.06     3932.12       41.61 o
  -5   0   4     3378.01     3223.43       36.59 o
  -4   0   4    14951.36    14962.23       55.74 o
  -3   0   4     3084.71     2928.29       20.35 o
  -2   0   4     2288.07     2219.94       16.97 o
  -1   0   4     5219.60     4932.90       25.97 o
   0   0   4     1276.88     1263.22       18.38 o
   1   0   4     7824.27     8131.64       53.52 o
   2   0   4     2801.99     2950.86       34.34 o
   3   0   4     9356.95     9486.29       64.94 o
   4   0   4    12056.87    11912.12       76.78 o
   5   0   4     6128.60     6292.78       58.13 o
   6   0   4     3565.01     3496.57       47.09 o
   7   0   4     3520.57     3593.50       75.74 o
   8   0   4      625.79      650.16       37.92 o
 -17   1   4      122.68      104.13       22.37 o
 -16   1   4      102.46      114.16       15.52 o
 -15   1   4        1.24        0.11       11.49 o
 -14   1   4      179.03      183.63       14.92 o
 -13   1   4       46.20       27.18       10.94 o
 -12   1   4      107.51      117.74       11.55 o
 -11   1   4       61.72       54.75       10.01 o
 -10   1   4      142.29      119.30       10.68 o
  -9   1   4       12.33       20.76        7.97 o
  -8   1   4      163.01      194.29        9.53 o
  -7   1   4     1197.83     1116.97       17.72 o
  -6   1   4     2284.60     2295.75       18.43 o
  -5   1   4      379.85      393.70        6.97 o
  -4   1   4     2194.66     2178.98       14.29 o
  -3   1   4     2481.62     2497.13       13.61 o
  -2   1   4      563.93      673.81        7.27 o
  -1   1   4        2.09        5.61        2.91 o
   0   1   4      690.94      696.88        8.36 o
   1   1   4       55.90       59.53        7.40 o
   2   1   4       13.13        7.44        8.25 o
   3   1   4     1131.04     1198.93       20.67 o
   4   1   4      203.25      203.50       12.31 o
   5   1   4      197.76      255.44       12.83 o
   6   1   4       28.63       32.25        8.39 o
   7   1   4      145.99      147.38       16.45 o
   8   1   4     1132.70     1209.42       31.22 o
   9   1   4      162.88      186.30       17.86 o
  10   1   4       -8.04        5.70       23.89 o
  11   1   4       90.95       60.25       26.46 o
  12   1   4       65.41      116.18       27.25 o
 -17   2   4      148.58      141.32       22.03 o
 -16   2   4      478.23      434.23       22.08 o
 -15   2   4      928.51      906.59       24.90 o
 -14   2   4      571.45      521.76       19.92 o
 -13   2   4      132.92      126.24       12.91 o
 -12   2   4       -1.78        0.94        9.58 o
 -11   2   4       -2.19        6.45        8.85 o
 -10   2   4      641.85      634.22       16.48 o
  -9   2   4      297.87      311.85        9.92 o
  -8   2   4      501.12      501.86       10.93 o
  -7   2   4     2198.65     2216.69       19.56 o
  -6   2   4     2059.83     2094.27       18.30 o
  -5   2   4     1366.85     1453.78       13.06 o
  -4   2   4     3454.35     3402.07       20.49 o
  -3   2   4      527.55      510.28        8.64 o
  -2   2   4       99.61       97.68        4.00 o
  -1   2   4      443.18      511.61        6.47 o
   0   2   4     1669.37     1702.17       14.75 o
   1   2   4     2802.26     2777.18       19.42 o
   2   2   4     7037.29     6979.11       28.30 o
   3   2   4       46.09       60.69        5.76 o
   4   2   4       20.58       40.25        7.14 o
   5   2   4       39.19       42.05       12.57 o
   6   2   4       25.02       27.37        9.73 o
   7   2   4       32.17       36.71       10.75 o
   8   2   4       21.37       12.73       11.81 o
   9   2   4      899.40      883.68       28.22 o
  10   2   4      798.73      802.60       24.52 o
  11   2   4      599.54      584.14       25.60 o
  12   2   4      235.02      263.69       22.92 o
 -16   3   4       96.75       63.67       32.68 o
 -15   3   4       35.36       21.01       12.28 o
 -14   3   4      650.60      630.18       21.40 o
 -13   3   4      454.59      456.09       17.56 o
 -12   3   4      468.10      479.96       17.04 o
 -11   3   4      943.09      956.58       20.39 o
 -10   3   4      177.34      215.81       11.36 o
  -9   3   4     1668.01     1731.62       19.21 o
  -8   3   4     7481.51     7613.83       37.43 o
  -7   3   4     4160.79     4269.13       33.84 o
  -6   3   4     2407.12     2478.25       17.81 o
  -5   3   4     4723.80     4877.13       23.77 o
  -4   3   4       27.78       30.41        4.64 o
  -3   3   4     3133.40     3121.78       19.70 o
  -2   3   4     2256.04     2283.98       13.34 o
  -1   3   4      245.30      262.38        6.20 o
   0   3   4        9.72        3.94        3.87 o
   1   3   4     2747.74     2597.76       17.24 o
   2   3   4    12828.29    12778.58       46.19 o
   3   3   4    10332.27    10236.92       39.04 o
   4   3   4     1993.33     1994.85       22.00 o
   5   3   4      207.11      224.66       12.88 o
   6   3   4        2.78        2.02        9.36 o
   7   3   4      377.24      425.60       21.44 o
   8   3   4     2432.25     2367.27       37.12 o
   9   3   4      655.16      644.72       21.96 o
  10   3   4       22.39       16.97       11.78 o
  11   3   4      -11.82        2.78       11.55 o
  12   3   4       10.30        4.52       12.21 o
 -15   4   4      253.51      252.80       21.48 o
 -14   4   4      104.59      104.38       18.94 o
 -13   4   4      -30.78       10.40       18.32 o
 -12   4   4      237.56      230.40       15.22 o
 -11   4   4      358.26      353.92       15.30 o
 -10   4   4      405.47      412.45       15.67 o
  -9   4   4      528.46      571.39       12.32 o
  -8   4   4     2422.25     2452.73       28.23 o
  -7   4   4     2015.89     2103.71       24.45 o
  -6   4   4      452.52      459.23       10.17 o
  -5   4   4      933.36      892.25       11.19 o
  -4   4   4      521.24      487.39        8.56 o
  -3   4   4      344.63      346.65        7.95 o
  -2   4   4      108.86      127.15        5.07 o
  -1   4   4      161.32      128.55        5.57 o
   0   4   4       62.36       60.71        4.43 o
   1   4   4       98.96      103.96        4.91 o
   2   4   4      888.12      907.05       12.36 o
   3   4   4      154.08      164.02        6.57 o
   4   4   4      110.27      106.50        8.49 o
   5   4   4      621.77      597.21       18.49 o
   6   4   4       76.94       71.77       11.53 o
   7   4   4       23.62       23.28       10.68 o
   8   4   4        8.79        3.53       11.12 o
   9   4   4      122.94      149.40       14.28 o
  10   4   4       62.04       74.85       13.60 o
  11   4   4       -0.17        6.11       14.23 o
  12   4   4       34.48       39.83       16.32 o
 -14   5   4      179.98      234.08       22.37 o
 -13   5   4      509.74      495.72       27.96 o
 -12   5   4      503.55      521.52       26.28 o
 -11   5   4      289.45      305.85       20.90 o
 -10   5   4       10.05       14.28       13.87 o
  -9   5   4      341.48      338.03       10.85 o
  -8   5   4     2676.53     2799.47       29.90 o
  -7   5   4      328.15      361.86       12.70 o
  -6   5   4       14.93       11.62        6.95 o
  -5   5   4      518.31      557.99       10.30 o
  -4   5   4     2277.87     2333.73       22.95 o
  -3   5   4     6461.83     6360.24       35.56 o
  -2   5   4     6503.89     6578.92       39.94 o
  -1   5   4     4816.42     4633.54       22.20 o
   0   5   4     2848.25     2768.05       16.02 o
   1   5   4      170.07      178.80        5.71 o
   2   5   4      316.37      338.32        7.15 o
   3   5   4     1348.16     1369.89       14.74 o
   4   5   4      564.57      572.47       13.82 o
   5   5   4        5.98        9.27        7.70 o
   6   5   4        7.60       10.66       10.04 o
   7   5   4      291.15      323.89       15.97 o
   8   5   4      918.89      879.42       25.14 o
   9   5   4      353.89      399.51       18.37 o
  10   5   4       40.71       34.55       12.24 o
  11   5   4       21.56       16.20       12.21 o
  12   5   4      246.43      230.33       24.98 o
 -13   6   4       49.26       59.56       18.48 o
 -12   6   4      188.37      201.58       21.02 o
 -11   6   4      374.73      418.62       23.73 o
 -10   6   4     2421.55     2706.16       46.15 o
  -9   6   4     2680.56     2620.77       33.52 o
  -8   6   4      404.93      445.16       20.42 o
  -7   6   4        0.21        2.69       12.53 o
  -6   6   4      218.33      269.26       10.42 o
  -5   6   4     1236.83     1261.33       27.00 o
  -4   6   4     2308.82     2380.10       26.17 o
  -3   6   4      821.26      840.34       14.56 o
  -2   6   4      176.03      171.97       10.26 o
  -1   6   4     1083.09     1095.65       15.09 o
   0   6   4      627.50      608.65       10.54 o
   1   6   4     2006.70     1945.24       17.90 o
   2   6   4      478.88      484.26       10.49 o
   3   6   4      846.85      852.74       14.05 o
   4   6   4     2083.86     2011.80       25.09 o
   5   6   4      845.79      828.07       17.67 o
   6   6   4     1037.37     1003.76       19.90 o
   7   6   4      673.27      615.51       21.86 o
   8   6   4       64.13       78.79       12.63 o
   9   6   4       46.46       64.30       12.46 o
  10   6   4       84.82       93.10       13.16 o
  11   6   4        2.99        2.83       11.96 o
 -13   7   4      -20.91        2.39       29.55 o
 -12   7   4       27.24       47.43       18.88 o
 -11   7   4      -28.13        1.54       15.76 o
 -10   7   4       19.11       26.43       15.70 o
  -9   7   4       25.82       38.27       13.67 o
  -8   7   4      178.69      211.35       16.21 o
  -7   7   4      624.68      647.38       23.29 o
  -6   7   4      279.89      320.36       16.94 o
  -5   7   4        3.64        0.20       10.09 o
  -4   7   4       18.21       21.31        8.23 o
  -3   7   4       41.28       31.03        7.30 o
  -2   7   4      209.82      218.44       11.18 o
  -1   7   4       33.55       41.20        8.48 o
   0   7   4      202.22      202.44       10.89 o
   1   7   4     1111.85     1078.00       16.66 o
   2   7   4      775.84      794.38       14.79 o
   3   7   4      436.23      434.36       11.35 o
   4   7   4      405.51      360.18       13.30 o
   5   7   4        4.20        7.75        7.98 o
   6   7   4      134.36      133.22       10.91 o
   7   7   4      235.57      218.20       15.93 o
   8   7   4       -2.99        2.02       11.09 o
   9   7   4       34.88       45.81       12.04 o
  10   7   4       81.55       78.30       13.90 o
 -12   8   4       20.15       34.06       27.92 o
 -11   8   4      292.53      308.90       22.31 o
 -10   8   4      572.61      651.39       26.56 o
  -9   8   4      420.40      452.22       22.85 o
  -8   8   4       19.57       24.12       13.09 o
  -7   8   4      122.44      127.69       14.37 o
  -6   8   4      929.21      914.56       26.69 o
  -5   8   4      577.68      603.88       16.19 o
  -4   8   4      165.43      180.44       10.80 o
  -3   8   4       29.79       28.21        8.35 o
  -2   8   4      337.99      361.37       13.25 o
  -1   8   4     1399.11     1363.16       22.85 o
   0   8   4     2390.84     2435.48       33.96 o
   1   8   4     1745.24     1781.14       25.64 o
   2   8   4      607.41      593.06       14.32 o
   3   8   4       21.66       24.53        7.61 o
   4   8   4      291.47      300.72       12.44 o
   5   8   4      649.64      644.30       20.44 o
   6   8   4      373.86      402.60       17.19 o
   7   8   4       15.72       19.78       11.16 o
   8   8   4       56.54       70.40       12.34 o
   9   8   4      443.50      437.20       26.20 o
  10   8   4      652.96      762.81       30.51 o
 -11   9   4      -13.37        7.93       27.28 o
 -10   9   4       -0.11        0.31       21.80 o
  -9   9   4      117.91      163.68       17.40 o
  -8   9   4      507.85      507.61       23.59 o
  -7   9   4      338.12      329.12       19.85 o
  -6   9   4       67.76       90.02       12.86 o
  -5   9   4       82.00      102.51       12.36 o
  -4   9   4      149.30      163.76       13.91 o
  -3   9   4      591.88      604.72       19.86 o
  -2   9   4      285.16      274.79       11.40 o
  -1   9   4       95.68      117.24       10.44 o
   0   9   4        1.03        6.81        8.84 o
   1   9   4      253.21      227.94       12.86 o
   2   9   4      713.40      702.30       15.80 o
   3   9   4      698.05      670.07       17.23 o
   4   9   4      157.11      152.45       11.23 o
   5   9   4        2.71        1.76        7.75 o
   6   9   4        7.24        3.66       10.27 o
   7   9   4      119.15      111.03       17.81 o
   8   9   4      177.56      239.72       33.01 o
   9   9   4       39.19       61.27       25.57 o
 -10  10   4      119.75      229.47       28.51 o
  -9  10   4      238.75      227.86       23.92 o
  -8  10   4      149.76      144.17       20.70 o
  -7  10   4        6.15       13.56       14.69 o
  -6  10   4      385.09      399.51       23.30 o
  -5  10   4      433.96      468.08       18.85 o
  -4  10   4      213.66      242.61       15.12 o
  -3  10   4       90.48       77.16       12.66 o
  -2  10   4       23.72       31.99        9.84 o
  -1  10   4      294.13      277.07       12.13 o
   0  10   4      907.37      908.54       23.91 o
   1  10   4      303.21      326.58       14.24 o
   2  10   4       14.46       22.41        8.72 o
   3  10   4        9.42       13.04        8.06 o
   4  10   4      244.22      219.82       12.57 o
   5  10   4      471.53      479.35       17.94 o
   6  10   4      303.07      306.96       23.78 o
  -7  11   4      611.19      522.29       31.18 o
  -6  11   4      105.57      103.67       18.25 o
  -5  11   4       56.28       56.36       12.95 o
  -4  11   4      350.92      364.20       19.08 o
  -3  11   4      669.49      735.90       24.50 o
  -2  11   4      881.41      928.03       26.60 o
  -1  11   4      740.34      715.02       21.25 o
   0  11   4       97.17       96.89       11.64 o
   1  11   4      180.17      166.31       13.81 o
   2  11   4      479.51      481.65       21.46 o
   3  11   4      450.46      486.65       20.89 o
   4  11   4      365.24      362.97       19.30 o
   5  11   4       15.85       37.57       13.38 o
  -5  12   4        4.57        1.52       13.86 o
  -4  12   4        7.13        1.72       13.33 o
 -17   1   5      142.13      162.61       22.68 o
 -16   1   5       65.57       54.67       15.18 o
 -15   1   5       66.64       89.99       13.59 o
 -14   1   5      611.24      599.08       22.26 o
 -13   1   5      440.33      435.26       17.62 o
 -12   1   5      948.61     1008.75       21.92 o
 -11   1   5      358.69      370.66       14.56 o
 -10   1   5        9.64       12.82        9.19 o
  -9   1   5      985.31     1070.40       18.89 o
  -8   1   5     2321.06     2347.99       28.12 o
  -7   1   5      690.32      738.04       15.99 o
  -6   1   5     2051.89     2102.86       19.28 o
  -5   1   5      228.33      214.61        5.95 o
  -4   1   5     5319.96     5222.33       23.13 o
  -3   1   5     7899.40     7689.16       28.85 o
  -2   1   5     6815.06     6664.40       34.52 o
  -1   1   5     2024.81     1938.23       17.10 o
   0   1   5     1165.80     1169.59       13.62 o
   1   1   5     1138.14     1183.31       18.43 o
   2   1   5     2689.86     2764.40       32.04 o
   3   1   5     3565.81     3723.34       38.09 o
   4   1   5     1134.98     1205.13       23.97 o
   5   1   5      456.81      450.06       17.90 o
   6   1   5       54.44       75.31       12.13 o
   7   1   5     1109.46     1150.93       27.34 o
   8   1   5     1623.81     1732.43       33.24 o
   9   1   5      154.95      140.60       21.61 o
  10   1   5      -10.90        3.33       17.47 o
  11   1   5        3.67        0.35       17.43 o
 -16   2   5      265.36      252.16       24.43 o
 -15   2   5      537.94      515.16       20.95 o
 -14   2   5      144.58      144.01       14.08 o
 -13   2   5       -1.79        0.29       10.82 o
 -12   2   5       19.40       23.79       10.26 o
 -11   2   5      191.52      215.96       12.78 o
 -10   2   5     1410.91     1444.67       25.23 o
  -9   2   5       92.40       91.98       10.15 o
  -8   2   5      251.68      255.88        8.97 o
  -7   2   5      135.35      128.64        6.01 o
  -6   2   5     1978.67     1936.13       16.37 o
  -5   2   5     4078.39     4103.58       21.54 o
  -4   2   5     6066.40     5981.52       27.80 o
  -3   2   5      319.88      319.00        8.41 o
  -2   2   5      542.64      523.42        9.95 o
  -1   2   5      156.68      152.06        6.86 o
   0   2   5      549.31      515.35       14.98 o
   1   2   5     1561.86     1572.57       21.39 o
   2   2   5       13.84       28.53        6.71 o
   3   2   5     2001.39     2146.16       29.48 o
   4   2   5     1092.56     1071.47       23.77 o
   5   2   5     1137.48     1198.33       25.37 o
   6   2   5     2106.37     2268.76       34.72 o
   7   2   5     1077.31     1128.59       27.65 o
   8   2   5        0.93        0.99        6.51 o
   9   2   5      396.88      425.40       20.45 o
  10   2   5      113.13      145.01       14.78 o
  11   2   5       72.72       73.25       18.20 o
 -16   3   5      131.68      105.20       34.44 o
 -15   3   5      107.77       92.02       18.12 o
 -14   3   5       -3.30        0.92       14.54 o
 -13   3   5       49.01       65.82       12.13 o
 -12   3   5       95.99       97.86       12.77 o
 -11   3   5       10.49       17.64        9.87 o
 -10   3   5       13.41       18.03        9.25 o
  -9   3   5        5.50        7.40        9.03 o
  -8   3   5      400.89      409.61       11.03 o
  -7   3   5      586.03      563.04       12.18 o
  -6   3   5      747.94      755.23       12.97 o
  -5   3   5        2.40        5.11        4.32 o
  -4   3   5      269.50      254.17        7.71 o
  -3   3   5       24.60       24.84        5.39 o
  -2   3   5       96.23       93.53        5.51 o
  -1   3   5       42.63       63.31        5.56 o
   0   3   5       73.99       69.07        8.68 o
   1   3   5      172.04      139.13       10.38 o
   2   3   5       22.39       22.13        8.65 o
   3   3   5       28.05       45.55        6.12 o
   4   3   5       48.89       40.07        8.31 o
   5   3   5      185.21      180.94       14.36 o
   6   3   5      284.12      337.43       17.10 o
   7   3   5      327.27      345.79       18.51 o
   8   3   5       80.54       88.63       13.67 o
   9   3   5       82.15      118.89       14.02 o
  10   3   5        8.36       16.92       12.06 o
  11   3   5        8.76        7.49       11.99 o
 -14   4   5      187.72      203.27       21.37 o
 -13   4   5       -3.25        7.47       16.12 o
 -12   4   5      175.23      168.69       19.25 o
 -11   4   5      681.10      721.45       27.52 o
 -10   4   5     3134.54     3105.10       36.51 o
  -9   4   5     1439.25     1457.81       24.73 o
  -8   4   5      611.67      604.20       13.18 o
  -7   4   5      238.82      261.52        9.36 o
  -6   4   5      153.57      168.48        6.60 o
  -5   4   5     2014.13     2057.99       15.24 o
  -4   4   5     2563.59     2537.48       18.62 o
  -3   4   5      113.71      125.00        6.32 o
  -2   4   5      549.78      546.78       11.44 o
  -1   4   5     2002.77     2140.31       22.80 o
   0   4   5     2752.51     2766.80       18.94 o
   1   4   5     3794.08     3768.30       28.39 o
   2   4   5     1198.33     1237.10       17.39 o
   3   4   5      184.47      175.92        8.20 o
   4   4   5      237.58      259.87        9.14 o
   5   4   5      853.89      876.68       25.59 o
   6   4   5     1929.03     1911.31       38.16 o
   7   4   5      472.42      523.56       20.18 o
   8   4   5       -0.06        9.67       30.82 o
   9   4   5      325.09      375.96       23.48 o
  10   4   5      237.07      245.02       21.73 o
  11   4   5       74.40       85.69       19.94 o
 -14   5   5       26.12       37.58       17.14 o
 -13   5   5       -9.36        0.94       15.40 o
 -12   5   5       28.60       33.72       15.83 o
 -11   5   5      160.60      175.05       18.69 o
 -10   5   5       10.22       14.46       13.53 o
  -9   5   5      687.14      705.65       26.06 o
  -8   5   5      471.84      443.06       15.84 o
  -7   5   5       83.81       92.42        9.88 o
  -6   5   5      227.57      220.27        9.39 o
  -5   5   5      262.17      285.49        8.29 o
  -4   5   5      950.41      975.26       13.16 o
  -3   5   5     2814.42     2774.21       34.47 o
  -2   5   5      333.26      367.03        9.76 o
  -1   5   5      554.81      562.87       10.50 o
   0   5   5     1242.36     1257.01       15.08 o
   1   5   5      186.47      212.03        9.23 o
   2   5   5      149.11      141.24        9.01 o
   3   5   5        7.68        4.34        6.24 o
   4   5   5      230.65      257.30        9.65 o
   5   5   5       82.09      108.02        9.47 o
   6   5   5       -0.11        0.23       14.36 o
   7   5   5      374.79      370.48       16.15 o
   8   5   5      817.93      789.77       25.52 o
   9   5   5        6.78        6.88       11.59 o
  10   5   5        3.33        5.70       12.78 o
 -13   6   5        2.03        7.78       15.12 o
 -12   6   5      120.76      127.81       18.22 o
 -11   6   5      206.03      224.22       20.09 o
 -10   6   5      114.77      153.40       16.95 o
  -9   6   5        8.98       17.65       14.06 o
  -8   6   5       -2.88        1.48       13.35 o
  -7   6   5      594.56      555.91       18.56 o
  -6   6   5     3024.15     3041.65       45.19 o
  -5   6   5     1837.91     1834.95       25.37 o
  -4   6   5     1955.57     1946.88       22.85 o
  -3   6   5      681.79      649.11       20.01 o
  -2   6   5       -0.82        3.21        4.99 o
  -1   6   5     1089.46     1086.59       20.16 o
   0   6   5     1703.55     1737.47       24.31 o
   1   6   5      468.61      494.53       12.56 o
   2   6   5      228.31      237.19       10.43 o
   3   6   5      112.18      112.49        8.11 o
   4   6   5       13.28       11.51        7.07 o
   5   6   5      553.96      568.74       14.27 o
   6   6   5      167.96      170.13       12.75 o
   7   6   5       -1.53        1.40        9.94 o
   8   6   5       20.67       15.02       12.17 o
   9   6   5      168.14      162.97       16.32 o
  10   6   5      342.78      353.03       33.63 o
 -13   7   5      519.60      637.27       47.56 o
 -12   7   5      568.70      648.86       28.12 o
 -11   7   5      455.14      452.38       24.78 o
 -10   7   5       41.97       53.34       14.87 o
  -9   7   5      124.68      125.35       16.12 o
  -8   7   5      735.93      814.99       26.92 o
  -7   7   5      398.27      402.74       20.60 o
  -6   7   5      917.62      922.23       19.94 o
  -5   7   5      508.61      500.08       15.52 o
  -4   7   5      362.94      345.98       12.31 o
  -3   7   5      838.11      857.83       18.55 o
  -2   7   5      504.10      483.35       15.63 o
  -1   7   5       90.86       99.61       10.55 o
   0   7   5      108.57      135.12       11.07 o
   1   7   5     1166.04     1167.81       26.24 o
   2   7   5     3033.64     3019.49       33.68 o
   3   7   5     2944.40     2916.64       31.07 o
   4   7   5     1384.03     1349.72       22.58 o
   5   7   5      377.92      336.55       17.98 o
   6   7   5       26.27       40.09       11.86 o
   7   7   5      420.03      430.46       20.47 o
   8   7   5      575.51      573.45       23.20 o
   9   7   5       86.16       70.88       17.90 o
  10   7   5       15.76        1.64       20.31 o
 -12   8   5       66.24      100.59       26.46 o
 -11   8   5       11.13       23.91       15.73 o
 -10   8   5       -4.87       19.61       14.65 o
  -9   8   5       71.37       51.22       15.20 o
  -8   8   5      419.55      424.10       22.50 o
  -7   8   5      200.01      213.54       16.21 o
  -6   8   5      236.30      217.74       13.29 o
  -5   8   5      492.19      513.02       16.13 o
  -4   8   5      706.95      670.62       15.88 o
  -3   8   5      150.50      147.51       10.18 o
  -2   8   5        0.44        1.67        7.23 o
  -1   8   5      359.20      342.40       14.61 o
   0   8   5      204.61      222.73       12.48 o
   1   8   5       27.25       34.83        9.85 o
   2   8   5       22.27       18.42        7.91 o
   3   8   5      230.78      253.88       11.58 o
   4   8   5        7.47       11.06       10.20 o
   5   8   5       46.77       57.52       15.16 o
   6   8   5      -10.22        0.23       14.29 o
   7   8   5       -2.67        0.53       16.40 o
   8   8   5       24.87       48.14       28.96 o
 -11   9   5      -20.92        7.09       27.38 o
 -10   9   5      113.15      141.57       26.84 o
  -9   9   5      402.89      405.66       23.04 o
  -8   9   5      902.80      958.37       26.85 o
  -7   9   5     1134.16     1213.48       28.89 o
  -6   9   5      345.18      406.25       22.58 o
  -5   9   5       -1.31        1.15       11.69 o
  -4   9   5      323.37      354.14       14.43 o
  -3   9   5     1265.29     1261.17       23.51 o
  -2   9   5     1800.50     1788.69       27.96 o
  -1   9   5      768.22      760.09       19.40 o
   0   9   5       27.97       42.45       10.04 o
   1   9   5       61.66       72.16       10.69 o
   2   9   5       81.34       90.36        9.28 o
   3   9   5      150.51      173.67       10.69 o
   4   9   5      167.64      147.79       13.65 o
   5   9   5       27.64       14.98       15.63 o
   6   9   5      357.57      392.32       39.74 o
   7   9   5      442.60      578.54       43.07 o
  -9  10   5      449.76      563.07       42.21 o
  -8  10   5      175.01      171.17       20.63 o
  -7  10   5       38.29       32.33       16.63 o
  -6  10   5        0.61       10.10        7.39 o
  -5  10   5      141.56      150.64       14.57 o
  -4  10   5       73.27      102.50       10.96 o
  -3  10   5       24.00       26.91       10.11 o
  -2  10   5      783.60      736.56       18.26 o
  -1  10   5     1402.08     1372.96       30.98 o
   0  10   5     1704.59     1689.17       33.77 o
   1  10   5     2001.42     1906.90       27.05 o
   2  10   5      826.24      856.87       22.48 o
   3  10   5       58.00       48.91       10.40 o
   4  10   5       32.30       33.49       20.95 o
   5  10   5      153.50      194.70       28.11 o
   6  10   5      345.15      385.18       34.76 o
  -7  11   5       10.68       16.95       16.46 o
  -6  11   5        3.44       14.86       17.44 o
  -5  11   5       -1.41        0.03       12.30 o
  -4  11   5       -1.80        4.59        9.76 o
  -3  11   5       -1.30        1.06       10.57 o
  -2  11   5       56.66       55.01       11.18 o
  -1  11   5        5.75        8.95        9.52 o
   0  11   5       57.78       41.75       12.00 o
   1  11   5       70.10       83.71       11.96 o
   2  11   5       65.94       70.31       11.56 o
   3  11   5      191.82      177.31       20.22 o
 -16   0   6     1280.98     1154.52       46.69 o
 -15   0   6      865.18      830.68       36.74 o
 -14   0   6      196.72      189.38       21.90 o
 -13   0   6       35.16       36.48       17.33 o
 -12   0   6        6.10        8.17       15.94 o
 -11   0   6     1526.13     1551.32       36.87 o
 -10   0   6     3407.97     3362.44       50.92 o
  -9   0   6      282.22      238.26       17.86 o
  -8   0   6        0.01        1.78       71.57 o
  -7   0   6      185.47      197.61       14.93 o
  -6   0   6     2485.47     2533.42       24.84 o
  -5   0   6     4272.82     4377.53       35.59 o
  -4   0   6     3616.09     3449.88       45.54 o
  -3   0   6      125.32      138.72       15.11 o
  -2   0   6      239.32      230.80       12.10 o
  -1   0   6      590.80      579.75       16.68 o
   0   0   6     6932.57     7148.33       50.06 o
   1   0   6    13136.80    13183.62       90.91 o
   2   0   6     2972.02     3031.29       43.22 o
   3   0   6      288.77      316.12       17.73 o
   4   0   6      344.20      329.21       32.40 o
   5   0   6      125.77      131.37       28.66 o
   6   0   6     1336.12     1307.14       57.29 o
   7   0   6      265.13      345.71       35.02 o
   8   0   6       55.91       40.36       27.46 o
   9   0   6      102.28      150.82       30.75 o
  10   0   6       21.33       49.46       26.12 o
 -16   1   6       17.80        8.74       12.40 o
 -15   1   6       -6.07        0.04       12.99 o
 -14   1   6       -3.51        4.33       11.65 o
 -13   1   6       13.47        2.75       11.51 o
 -12   1   6       60.78       95.56       11.34 o
 -11   1   6       27.41       30.93       10.81 o
 -10   1   6       35.51       24.52       10.59 o
  -9   1   6     1140.89     1096.02       22.71 o
  -8   1   6     1137.46     1174.40       20.70 o
  -7   1   6     1745.29     1760.95       24.94 o
  -6   1   6     3291.85     3206.02       25.12 o
  -5   1   6      810.46      836.15       10.72 o
  -4   1   6      212.16      208.43        9.24 o
  -3   1   6      173.91      159.63        9.07 o
  -2   1   6      319.94      316.66        9.15 o
  -1   1   6      509.10      520.57       10.69 o
   0   1   6      187.34      206.91        8.20 o
   1   1   6      289.18      299.72       12.84 o
   2   1   6      888.32      892.60       21.91 o
   3   1   6      139.70      189.26       13.02 o
   4   1   6       29.73       41.90       11.68 o
   5   1   6        5.66        8.32       11.51 o
   6   1   6      331.42      327.98       18.98 o
   7   1   6      911.39      937.81       27.46 o
   8   1   6      578.60      619.57       32.35 o
   9   1   6       97.81       95.19       21.10 o
  10   1   6      206.01      225.39       24.61 o
 -15   2   6       10.09        9.97       19.00 o
 -14   2   6        2.61        1.55       12.10 o
 -13   2   6       17.35        9.13       12.26 o
 -12   2   6       11.56        7.88       10.58 o
 -11   2   6      238.68      234.73       14.67 o
 -10   2   6     1686.38     1744.98       38.04 o
  -9   2   6      526.84      566.29       16.76 o
  -8   2   6      132.44      145.86       10.96 o
  -7   2   6        6.86        6.94        3.84 o
  -6   2   6     1438.12     1389.94       14.34 o
  -5   2   6     3301.68     3229.75       25.44 o
  -4   2   6     3569.06     3558.02       27.30 o
  -3   2   6      540.58      527.19       12.67 o
  -2   2   6      183.30      193.43        9.22 o
  -1   2   6       -0.50        4.49        4.31 o
   0   2   6      332.64      332.43       13.04 o
   1   2   6      547.13      557.12       15.62 o
   2   2   6      104.92      117.22        8.84 o
   3   2   6     2359.20     2427.65       34.64 o
   4   2   6     1310.54     1332.49       28.06 o
   5   2   6     2050.47     1996.24       35.64 o
   6   2   6     1346.77     1358.03       30.99 o
   7   2   6      255.40      267.53       18.16 o
   8   2   6        5.32        3.44       12.81 o
   9   2   6       63.89       72.26       14.64 o
  10   2   6       36.49       46.46       18.94 o
 -15   3   6      318.93      295.51       27.50 o
 -14   3   6      610.93      620.24       30.30 o
 -13   3   6      781.85      748.15       33.26 o
 -12   3   6     2101.94     2109.69       46.84 o
 -11   3   6     1826.61     1837.32       30.62 o
 -10   3   6      219.58      216.76       13.83 o
  -9   3   6       30.80       32.11       10.07 o
  -8   3   6       58.37       57.81        9.59 o
  -7   3   6       44.87       43.43        7.11 o
  -6   3   6       74.62       80.67        5.13 o
  -5   3   6      417.68      419.78       11.06 o
  -4   3   6     4944.44     4896.83       31.99 o
  -3   3   6     2423.75     2413.06       23.26 o
  -2   3   6     1321.88     1278.35       18.27 o
  -1   3   6     2034.39     2044.18       25.68 o
   0   3   6     1644.07     1642.63       24.02 o
   1   3   6      497.87      523.13       15.49 o
   2   3   6     1698.37     1785.17       21.20 o
   3   3   6     1430.68     1387.52       28.39 o
   4   3   6      497.85      507.36       20.13 o
   5   3   6      469.56      457.00       20.55 o
   6   3   6       31.58       46.97       13.01 o
   7   3   6      749.89      833.69       25.47 o
   8   3   6      424.68      450.50       21.76 o
   9   3   6        6.87        6.83       12.42 o
  10   3   6       24.17       23.67       15.93 o
 -14   4   6      120.30      119.86       20.94 o
 -13   4   6       28.12       22.73       16.26 o
 -12   4   6       -9.32        1.45       16.42 o
 -11   4   6      128.91      135.93       18.65 o
 -10   4   6       74.80       84.60       15.92 o
  -9   4   6        4.24        8.49       13.60 o
  -8   4   6       25.52       31.94        9.47 o
  -7   4   6        1.26        4.03        5.84 o
  -6   4   6      578.63      596.25       11.56 o
  -5   4   6     1564.08     1611.86       16.20 o
  -4   4   6     1229.32     1248.07       12.94 o
  -3   4   6      718.18      708.46       10.82 o
  -2   4   6      577.39      565.85       12.99 o
  -1   4   6      505.79      544.62       14.86 o
   0   4   6       44.13       42.95        9.33 o
   1   4   6       13.76       16.59        9.17 o
   2   4   6      488.93      474.00       13.37 o
   3   4   6      568.74      626.42       19.84 o
   4   4   6       97.30       97.05       13.64 o
   5   4   6      151.00      149.81       14.86 o
   6   4   6      315.01      307.59       18.61 o
   7   4   6       77.82       58.79       14.87 o
   8   4   6       -1.75        0.53       13.24 o
   9   4   6       34.74       27.62       13.30 o
  10   4   6       33.01       79.36       25.50 o
 -13   5   6        3.03        8.44       15.45 o
 -12   5   6       51.47       61.76       16.63 o
 -11   5   6       20.28       17.33       15.42 o
 -10   5   6      140.73      134.29       17.98 o
  -9   5   6     1485.10     1515.92       37.29 o
  -8   5   6     3962.45     3875.82       41.99 o
  -7   5   6     2855.17     2937.94       46.75 o
  -6   5   6     3430.71     3403.98       29.65 o
  -5   5   6      506.75      514.87       12.73 o
  -4   5   6      116.70      135.34       13.17 o
  -3   5   6      795.46      909.53       21.81 o
  -2   5   6      897.70      918.01       18.20 o
  -1   5   6      687.41      708.37       16.94 o
   0   5   6        1.52       11.38        9.27 o
   1   5   6      631.03      661.54       17.63 o
   2   5   6     2209.27     2260.12       29.76 o
   3   5   6     1631.77     1660.81       30.77 o
   4   5   6      420.81      393.16       18.77 o
   5   5   6        3.02        1.96       12.43 o
   6   5   6      206.55      177.56       17.03 o
   7   5   6      880.70      874.40       27.73 o
   8   5   6      548.98      578.48       23.91 o
   9   5   6      272.17      229.62       35.31 o
  10   5   6      118.58      108.37       28.41 o
 -13   6   6       42.23       76.30       28.72 o
 -12   6   6       14.22       12.82       16.14 o
 -11   6   6      178.38      186.89       20.06 o
 -10   6   6      585.95      598.14       26.87 o
  -9   6   6       49.41       51.82       15.39 o
  -8   6   6       25.69       17.59        9.53 o
  -7   6   6        7.95        0.41        9.13 o
  -6   6   6      238.17      219.45       13.09 o
  -5   6   6      383.80      388.04       14.41 o
  -4   6   6       28.39       36.97       11.93 o
  -3   6   6      121.30      138.94       14.11 o
  -2   6   6      574.64      590.75       20.50 o
  -1   6   6      456.48      480.76       19.66 o
   0   6   6     1922.40     1882.18       27.50 o
   1   6   6     2466.66     2421.07       36.98 o
   2   6   6      333.01      335.39       12.23 o
   3   6   6       11.01        4.96       14.29 o
   4   6   6       -3.84        2.45       15.11 o
   5   6   6      127.27      147.62       19.37 o
   6   6   6      430.51      391.78       26.84 o
   7   6   6       10.28       19.07       16.65 o
   8   6   6       39.65       47.70       28.04 o
 -12   7   6       42.55       49.30       27.04 o
 -11   7   6        1.92       21.29       15.59 o
 -10   7   6        2.08       13.66       15.54 o
  -9   7   6       10.32        7.69       13.89 o
  -8   7   6      163.09      169.49       17.60 o
  -7   7   6       48.67       43.08       10.59 o
  -6   7   6       21.51       22.56        9.91 o
  -5   7   6       76.65       78.26       12.41 o
  -4   7   6       31.12       24.19       12.57 o
  -3   7   6      254.53      261.06       16.53 o
  -2   7   6      624.85      654.95       21.81 o
  -1   7   6       91.75      102.34       11.40 o
   0   7   6      116.69      135.50       11.91 o
   1   7   6       27.59       33.04        9.82 o
   2   7   6        4.40        8.43        9.66 o
   3   7   6      385.21      368.98       23.69 o
   4   7   6      359.35      364.86       23.81 o
   5   7   6       95.75      110.44       18.88 o
   6   7   6       66.13       65.04       18.37 o
   7   7   6      112.29      105.42       33.58 o
 -11   8   6      314.76      403.56       40.90 o
 -10   8   6      832.14      954.67       32.31 o
  -9   8   6      898.88      978.73       32.46 o
  -8   8   6      270.83      278.94       18.26 o
  -7   8   6       47.87       49.66       10.60 o
  -6   8   6      903.13      914.01       21.40 o
  -5   8   6     1210.28     1217.70       28.19 o
  -4   8   6     1484.21     1464.86       26.03 o
  -3   8   6      472.32      436.83       20.51 o
  -2   8   6       -5.55        3.79       10.57 o
  -1   8   6      390.24      391.93       16.23 o
   0   8   6      951.81     1006.73       22.30 o
   1   8   6      765.35      764.48       20.29 o
   2   8   6      132.14      126.91       12.10 o
   3   8   6      146.29      148.73       18.31 o
   4   8   6      782.99      707.85       32.86 o
   5   8   6     1165.45     1096.14       39.28 o
   6   8   6      624.25      554.99       49.85 o
 -11   9   6       15.86       16.61       32.38 o
 -10   9   6       -7.66       26.22       28.11 o
  -9   9   6      124.98      180.40       31.79 o
  -8   9   6      175.93      182.06       21.00 o
  -7   9   6      132.75      121.34       14.48 o
  -6   9   6       68.76       91.69       13.09 o
  -5   9   6       -2.35        4.37       12.11 o
  -4   9   6      323.55      307.62       18.32 o
  -3   9   6      283.62      237.59       15.22 o
  -2   9   6      309.96      312.13       15.39 o
  -1   9   6      360.42      341.40       16.17 o
   0   9   6       52.26       68.11       10.93 o
   1   9   6       26.04       24.59       10.46 o
   2   9   6      217.76      201.06       13.98 o
   3   9   6      281.87      264.23       22.41 o
   4   9   6      187.15      229.70       31.08 o
   5   9   6      180.23      204.80       33.76 o
  -7  10   6       76.37       66.99       18.67 o
  -6  10   6      164.93      156.06       16.12 o
  -5  10   6       87.67       96.01       14.80 o
  -4  10   6      101.94       93.63       14.92 o
  -3  10   6       79.21       69.79       11.71 o
  -2  10   6        0.98        7.96        4.63 o
  -1  10   6      207.42      210.24       13.98 o
   0  10   6      198.63      212.71       14.11 o
   1  10   6      194.16      221.12       16.21 o
   2  10   6      200.09      246.87       29.94 o
   3  10   6       29.90       30.79       24.36 o
  -4  11   6       47.84       73.52       33.10 o
  -3  11   6      341.29      379.90       43.76 o
  -2  11   6      569.48      575.82       29.99 o
  -1  11   6      313.59      348.33       18.95 o
   0  11   6        4.15        5.03       11.31 o
   1  11   6       86.10       99.50       21.21 o
 -16   1   7       17.81       13.47       17.49 o
 -15   1   7       -1.73        2.88       16.64 o
 -14   1   7      150.32      135.03       15.14 o
 -13   1   7      590.45      619.45       21.83 o
 -12   1   7     1324.91     1285.55       27.22 o
 -11   1   7      268.49      259.22       13.81 o
 -10   1   7        1.64        5.03        8.29 o
  -9   1   7      347.07      339.83       13.75 o
  -8   1   7      776.52      758.77       18.81 o
  -7   1   7     1306.03     1324.12       21.22 o
  -6   1   7     1894.39     1808.54       21.95 o
  -5   1   7       32.69       48.90        8.19 o
  -4   1   7     1332.49     1339.16       19.15 o
  -3   1   7     1917.42     1947.66       22.81 o
  -2   1   7     4320.07     4354.20       33.48 o
  -1   1   7     3172.77     3212.63       29.41 o
   0   1   7      557.33      568.09       14.54 o
   1   1   7      274.75      237.67       13.62 o
   2   1   7      256.29      270.07       15.91 o
   3   1   7      403.39      433.53       18.81 o
   4   1   7      366.63      369.89       19.23 o
   5   1   7      191.72      233.97       16.95 o
   6   1   7       92.98       99.90       20.96 o
   7   1   7      694.07      746.33       34.96 o
   8   1   7      258.08      272.07       26.11 o
   9   1   7      113.92      120.61       31.54 o
 -15   2   7       76.35       77.24       19.20 o
 -14   2   7       46.92       80.42       18.59 o
 -13   2   7       39.55       67.16       17.61 o
 -12   2   7       57.31       57.92       12.94 o
 -11   2   7     1256.61     1260.64       26.63 o
 -10   2   7      983.37     1007.29       30.76 o
  -9   2   7      532.62      541.87       16.85 o
  -8   2   7      964.23     1001.49       20.74 o
  -7   2   7      535.00      477.27       12.54 o
  -6   2   7      216.51      217.57        8.73 o
  -5   2   7      511.17      482.10       13.01 o
  -4   2   7      497.48      493.67       13.21 o
  -3   2   7       -2.29        1.78        7.78 o
  -2   2   7       14.09       18.84        8.07 o
  -1   2   7      332.70      335.33       12.20 o
   0   2   7     1748.94     1713.13       26.32 o
   1   2   7      762.83      756.03       19.45 o
   2   2   7       16.62       26.62       11.43 o
   3   2   7       10.54       18.12       12.62 o
   4   2   7       56.42       49.91       13.51 o
   5   2   7      917.59      960.10       27.34 o
   6   2   7      984.10      986.22       29.14 o
   7   2   7       79.31      103.66       15.28 o
   8   2   7       -0.08        0.84       24.17 o
   9   2   7       11.26        9.83       28.09 o
 -14   3   7       36.77       17.22       17.08 o
 -13   3   7       14.70       16.37       17.15 o
 -12   3   7       24.16        9.20       16.78 o
 -11   3   7       12.46        5.71       13.85 o
 -10   3   7       -2.20        3.02       14.44 o
  -9   3   7       63.76       74.02        9.72 o
  -8   3   7      441.91      429.01       13.64 o
  -7   3   7      143.82      138.87        8.77 o
  -6   3   7      207.94      203.07        8.86 o
  -5   3   7      111.93      121.27        8.65 o
  -4   3   7      114.60      122.27        9.02 o
  -3   3   7       19.90       24.15        7.69 o
  -2   3   7        1.44        3.74        8.02 o
  -1   3   7      111.81      112.77       11.20 o
   0   3   7      525.03      580.99       16.77 o
   1   3   7      554.73      559.97       17.74 o
   2   3   7      799.90      815.76       23.25 o
   3   3   7     1046.73     1053.00       26.66 o
   4   3   7      375.41      453.31       19.24 o
   5   3   7       16.54       24.03       13.43 o
   6   3   7        2.53        1.79       13.22 o
   7   3   7       40.12       43.11       13.91 o
   8   3   7       65.18      109.34       15.11 o
   9   3   7      138.82      117.08       31.88 o
 -13   4   7      216.09      213.33       22.37 o
 -12   4   7       16.28       10.86       16.37 o
 -11   4   7      435.04      427.13       26.07 o
 -10   4   7      612.15      635.14       27.85 o
  -9   4   7       16.41       22.27       14.36 o
  -8   4   7       26.81       28.56       10.59 o
  -7   4   7      330.55      315.81       13.41 o
  -6   4   7     2220.42     2238.38       24.72 o
  -5   4   7     2762.80     2724.57       31.01 o
  -4   4   7     1757.23     1788.37       25.74 o
  -3   4   7      264.59      256.29       11.57 o
  -2   4   7      145.26      153.58       12.34 o
  -1   4   7     1343.72     1378.78       23.80 o
   0   4   7     3324.48     3271.30       36.25 o
   1   4   7     1858.54     1921.28       28.58 o
   2   4   7      159.93      178.86       13.08 o
   3   4   7        5.66        5.12       11.55 o
   4   4   7       50.70       47.76       13.21 o
   5   4   7      876.91      890.83       27.63 o
   6   4   7      588.16      657.05       24.83 o
   7   4   7       69.34       62.59       14.55 o
   8   4   7       -1.53       17.10       27.20 o
   9   4   7      180.09      192.51       33.93 o
 -13   5   7       38.10       55.38       30.69 o
 -12   5   7      173.54      183.40       20.18 o
 -11   5   7        5.34        6.95       16.76 o
 -10   5   7      138.16      137.25       18.78 o
  -9   5   7      183.90      147.17       19.47 o
  -8   5   7       91.58       97.57       14.72 o
  -7   5   7      418.80      396.82       17.82 o
  -6   5   7      643.74      645.22       20.74 o
  -5   5   7       15.94       16.73       11.86 o
  -4   5   7      326.79      322.39       17.55 o
  -3   5   7       -5.16        2.98       12.42 o
  -2   5   7       59.66       58.54       13.88 o
  -1   5   7      412.22      446.05       19.22 o
   0   5   7        7.83        4.68       12.68 o
   1   5   7      513.27      504.84       21.41 o
   2   5   7      487.63      526.28       21.25 o
   3   5   7      169.41      180.53       19.60 o
   4   5   7      229.97      262.80       22.44 o
   5   5   7      239.83      236.64       23.12 o
   6   5   7       12.62       12.38       17.63 o
   7   5   7      328.21      344.53       41.98 o
 -12   6   7      240.79      220.58       40.49 o
 -11   6   7      323.69      361.12       23.50 o
 -10   6   7      676.99      679.60       30.26 o
  -9   6   7      641.17      636.87       28.24 o
  -8   6   7      245.36      277.75       18.21 o
  -7   6   7       17.72       16.70       11.41 o
  -6   6   7       97.87      106.70       13.54 o
  -5   6   7      394.30      402.02       15.81 o
  -4   6   7     1272.05     1280.83       29.22 o
  -3   6   7      511.72      508.36       21.18 o
  -2   6   7        0.79       14.72        7.79 o
  -1   6   7      251.41      232.45       17.68 o
   0   6   7      279.84      274.45       18.07 o
   1   6   7      236.45      224.08       17.27 o
   2   6   7      223.13      245.30       17.49 o
   3   6   7       -8.46        0.53       15.78 o
   4   6   7      223.00      255.01       22.50 o
   5   6   7      431.81      431.73       27.77 o
   6   6   7      299.20      275.92       39.06 o
 -12   7   7      335.00      412.92       42.98 o
 -11   7   7      245.51      225.80       38.80 o
 -10   7   7        3.09        1.17       14.96 o
  -9   7   7      155.66      181.63       17.37 o
  -8   7   7      311.36      313.54       19.64 o
  -7   7   7      373.46      384.70       24.87 o
  -6   7   7      433.14      416.80       19.38 o
  -5   7   7       74.68       76.61       12.02 o
  -4   7   7      965.00      940.93       27.05 o
  -3   7   7     1304.70     1251.42       31.13 o
  -2   7   7     1786.08     1746.78       35.61 o
  -1   7   7     1087.93     1030.20       29.21 o
   0   7   7       89.24       94.07       15.74 o
   1   7   7      109.33      124.34       15.51 o
   2   7   7      376.68      401.70       20.54 o
   3   7   7      264.43      302.42       22.03 o
   4   7   7      198.83      198.80       21.83 o
   5   7   7       47.19       58.81       29.70 o
 -11   8   7      225.93      275.15       37.50 o
 -10   8   7      155.50      132.96       33.68 o
  -9   8   7       29.97       31.23       18.66 o
  -8   8   7      104.83      126.30       15.59 o
  -7   8   7      136.82      143.49       21.11 o
  -6   8   7        7.64        6.66       12.47 o
  -5   8   7        9.13        6.48       12.40 o
  -4   8   7       24.88       12.65       10.62 o
  -3   8   7       50.80       38.25       13.86 o
  -2   8   7       -3.30        4.94       13.27 o
  -1   8   7       13.01       19.65       13.28 o
   0   8   7       99.85      108.67       15.15 o
   1   8   7       24.47       25.41       13.90 o
   2   8   7       59.92       70.03       14.52 o
   3   8   7       19.86       30.82       16.56 o
   4   8   7        9.10       14.83       26.54 o
  -7   9   7      775.03      805.21       56.41 o
  -6   9   7      792.64      809.01       25.99 o
  -5   9   7      641.40      620.64       23.83 o
  -4   9   7      124.78      116.99       13.26 o
  -3   9   7       14.10       20.52       13.53 o
  -2   9   7       72.09       78.17       15.06 o
  -1   9   7       -2.67        4.06       13.90 o
   0   9   7      134.34      133.45       16.69 o
   1   9   7      390.69      397.84       28.25 o
   2   9   7      866.55      768.02       52.37 o
  -6  10   7      806.84      774.18       41.11 o
  -5  10   7     1348.06     1107.44       52.19 o
  -4  10   7      882.86      813.10       43.17 o
  -3  10   7      281.44      251.75       20.77 o
  -2  10   7      -10.89        1.57       18.91 o
 -14   0   8      244.32      251.83       22.19 o
 -13   0   8      290.95      275.67       23.46 o
 -12   0   8        4.73        2.03       14.24 o
 -11   0   8      569.42      581.12       26.60 o
 -10   0   8      316.14      323.33       20.70 o
  -9   0   8      442.13      470.22       21.72 o
  -8   0   8      485.22      495.63       22.27 o
  -7   0   8      228.50      255.99       17.72 o
  -6   0   8     3916.17     3805.91       55.44 o
  -5   0   8     4665.26     4407.08       60.34 o
  -4   0   8     3076.91     3073.11       50.00 o
  -3   0   8     1261.70     1202.16       35.00 o
  -2   0   8      929.49      916.15       30.43 o
  -1   0   8      241.18      241.80       20.32 o
   0   0   8     1752.92     1829.98       40.34 o
   1   0   8      583.46      532.62       39.37 o
   2   0   8       -1.14        5.75       24.01 o
   3   0   8       36.82       16.40       25.43 o
   4   0   8      162.50      195.07       31.34 o
   5   0   8     1006.72     1083.67       56.11 o
   6   0   8      286.24      281.57       39.07 o
   7   0   8       44.84       37.60       28.01 o
 -15   1   8       82.79       82.43       19.90 o
 -14   1   8      242.82      229.63       23.34 o
 -13   1   8      525.32      546.81       29.65 o
 -12   1   8      723.55      598.11       21.65 o
 -11   1   8      357.21      359.43       16.01 o
 -10   1   8      157.26      176.77       12.10 o
  -9   1   8      176.61      174.02       12.31 o
  -8   1   8      131.85      146.21       11.31 o
  -7   1   8        8.42        2.90        8.85 o
  -6   1   8       11.86        7.49        9.24 o
  -5   1   8      112.05      128.93       11.50 o
  -4   1   8        1.03        2.27        8.21 o
  -3   1   8      131.77      148.24       10.35 o
  -2   1   8       12.72        4.76        8.69 o
  -1   1   8       10.18       16.94        8.34 o
   0   1   8      158.17      162.48       12.73 o
   1   1   8      455.14      438.40       19.43 o
   2   1   8      276.67      299.73       17.76 o
   3   1   8      361.41      386.98       19.76 o
   4   1   8      580.30      604.80       31.60 o
   5   1   8      269.70      314.64       25.50 o
   6   1   8       12.75        7.21       18.34 o
   7   1   8       11.15        0.54       19.25 o
 -14   2   8       44.98       34.44       16.89 o
 -13   2   8       -4.81        1.69       15.58 o
 -12   2   8      328.36      276.74       24.64 o
 -11   2   8      956.79      806.30       35.22 o
 -10   2   8     1079.41     1024.25       36.68 o
  -9   2   8      466.78      449.84       15.86 o
  -8   2   8      815.19      811.80       19.09 o
  -7   2   8       51.02       47.75       10.28 o
  -6   2   8       48.60       55.16        8.29 o
  -5   2   8       35.21       35.76        8.49 o
  -4   2   8        8.70       14.53        8.30 o
  -3   2   8      207.58      197.83       11.34 o
  -2   2   8      176.11      181.70       11.09 o
  -1   2   8      910.96      917.00       21.27 o
   0   2   8     1885.48     1900.88       29.28 o
   1   2   8     1344.71     1405.18       25.96 o
   2   2   8      436.92      445.84       19.90 o
   3   2   8      225.18      233.86       17.19 o
   4   2   8       14.45        3.92       13.24 o
   5   2   8      471.24      502.26       22.78 o
   6   2   8      348.19      368.12       21.28 o
   7   2   8      134.91      159.35       30.59 o
 -13   3   8       52.78       67.11       17.59 o
 -12   3   8      269.25      284.52       24.03 o
 -11   3   8       40.29       24.67       16.69 o
 -10   3   8       18.30       23.48       11.99 o
  -9   3   8      273.04      272.91       17.48 o
  -8   3   8     1162.47     1181.07       27.52 o
  -7   3   8     2304.96     2248.77       36.91 o
  -6   3   8     1569.65     1513.49       21.45 o
  -5   3   8       98.57      120.42       11.66 o
  -4   3   8      731.51      713.20       16.76 o
  -3   3   8      948.86      919.24       18.72 o
  -2   3   8     2860.01     2889.99       34.60 o
  -1   3   8     2211.27     2284.41       31.08 o
   0   3   8      161.91      153.24       13.28 o
   1   3   8      116.38      138.94       12.64 o
   2   3   8      171.07      176.88       15.66 o
   3   3   8      233.60      250.02       17.91 o
   4   3   8      113.42      130.58       15.82 o
   5   3   8        6.27       12.59       14.46 o
   6   3   8      896.56      831.59       30.05 o
   7   3   8     1048.10      978.88       58.93 o
   8   3   8      231.01      306.01       36.42 o
 -12   4   8      225.21      260.22       22.40 o
 -11   4   8      361.22      352.00       26.49 o
 -10   4   8      118.28      106.79       20.35 o
  -9   4   8      140.34      148.39       20.41 o
  -8   4   8      255.95      263.28       22.13 o
  -7   4   8      268.43      271.88       22.50 o
  -6   4   8      122.48      122.71       12.04 o
  -5   4   8      632.56      603.06       22.33 o
  -4   4   8      608.11      590.08       18.08 o
  -3   4   8      311.28      307.57       18.54 o
  -2   4   8      149.96      151.03       16.17 o
  -1   4   8      268.06      276.88       14.72 o
   0   4   8      332.24      336.67       15.49 o
   1   4   8      162.98      151.59       13.50 o
   2   4   8       90.19      109.50       14.39 o
   3   4   8      422.91      392.55       20.60 o
   4   4   8      114.62      134.95       15.99 o
   5   4   8       11.82        1.29       14.34 o
   6   4   8        8.92        0.71       25.37 o
   7   4   8       -6.65        4.71       25.22 o
 -12   5   8      612.24      656.49       53.02 o
 -11   5   8      269.59      268.90       25.16 o
 -10   5   8        2.49        4.15       18.06 o
  -9   5   8      197.14      207.51       21.32 o
  -8   5   8      563.60      539.81       28.97 o
  -7   5   8      811.42      784.20       32.62 o
  -6   5   8      577.68      596.30       18.44 o
  -5   5   8        9.71        4.96       13.25 o
  -4   5   8      192.34      171.91       17.12 o
  -3   5   8      361.38      343.17       20.06 o
  -2   5   8      575.20      646.52       23.07 o
  -1   5   8      356.61      426.85       20.48 o
   0   5   8       27.03       31.85       13.62 o
   1   5   8      197.32      203.99       17.99 o
   2   5   8      879.93      921.14       33.57 o
   3   5   8     1248.40     1276.03       40.04 o
   4   5   8     1229.32     1211.28       40.81 o
 -11   6   8      157.25      144.64       33.57 o
 -10   6   8      129.57      117.66       20.24 o
  -9   6   8       90.50       99.72       20.28 o
  -8   6   8       29.69       49.38       17.78 o
  -7   6   8      307.42      331.25       25.21 o
  -6   6   8     1593.36     1574.17       43.60 o
  -5   6   8     1904.63     1853.69       36.79 o
  -4   6   8     1409.06     1417.57       32.55 o
  -3   6   8      663.04      675.01       24.69 o
  -2   6   8       86.96       96.99       16.05 o
  -1   6   8       77.29       83.58       15.72 o
   0   6   8      722.82      751.81       25.92 o
   1   6   8      161.71      199.98       17.24 o
   2   6   8       19.85       13.96       16.23 o
   3   6   8       -2.15        0.41       16.45 o
 -11   7   8      -34.15        8.73       29.84 o
  -8   7   8      203.99      197.49       22.87 o
  -7   7   8      141.91      139.84       20.78 o
  -6   7   8      195.61      194.75       23.10 o
  -5   7   8       95.95       79.83       12.75 o
  -4   7   8        2.44        6.64       14.14 o
  -3   7   8      183.06      187.90       17.86 o
  -2   7   8       51.81       67.72       14.82 o
  -1   7   8       53.12       54.69       14.86 o
   0   7   8      129.93      135.53       16.68 o
   1   7   8       11.70       12.44       14.23 o
   2   7   8       -3.40        2.56       15.15 o
  -6   8   8       43.15       86.87       32.10 o
  -5   8   8      207.59      185.90       17.45 o
  -4   8   8      191.93      179.37       17.73 o
  -3   8   8       14.26        3.64       14.49 o
  -2   8   8       44.07       42.20       15.35 o
  -1   8   8      187.77      220.35       18.46 o
   0   8   8      442.42      465.43       23.04 o
  -5   9   8        1.90       10.07       15.30 o
  -4   9   8        9.51       16.96       15.57 o
  -3   9   8       93.69       90.76       20.71 o
 -14   1   9       61.78       56.75       17.39 o
 -13   1   9      285.25      287.18       24.02 o
 -12   1   9      279.88      258.05       23.14 o
 -11   1   9        5.67       31.69       13.41 o
 -10   1   9       -0.77        8.04        5.56 o
  -9   1   9      295.65      330.91       14.42 o
  -8   1   9     1012.17     1020.74       21.87 o
  -7   1   9     1374.35     1346.85       24.90 o
  -6   1   9      645.90      662.43       19.42 o
  -5   1   9       12.80       17.18       11.06 o
  -4   1   9      -11.00        3.80       11.45 o
  -3   1   9      630.18      667.42       19.72 o
  -2   1   9     1772.10     1732.37       29.88 o
  -1   1   9      602.28      551.31       19.53 o
   0   1   9        9.90        8.35       13.76 o
   1   1   9       77.97       68.07       18.29 o
   2   1   9      261.22      274.36       24.31 o
   3   1   9      637.10      616.82       33.26 o
   4   1   9      333.81      386.74       28.16 o
   5   1   9       -6.10       36.36       20.06 o
   6   1   9       75.81       75.78       28.23 o
 -13   2   9       85.49       63.97       18.81 o
 -12   2   9       36.56       42.07       14.31 o
 -11   2   9      175.98      167.65       16.76 o
 -10   2   9      120.49      122.52       15.23 o
  -9   2   9      393.49      406.87       19.93 o
  -8   2   9      270.35      254.11       17.58 o
  -7   2   9       -0.54        5.70        8.55 o
  -6   2   9      118.73      108.30       12.06 o
  -5   2   9       16.02       15.76        8.73 o
  -4   2   9       29.70       36.81        9.16 o
  -3   2   9        3.45       10.06        9.33 o
  -2   2   9      190.81      218.39       12.26 o
  -1   2   9     1450.11     1486.85       27.25 o
   0   2   9     1258.67     1275.03       26.49 o
   1   2   9      360.99      396.82       19.03 o
   2   2   9      162.06      187.43       16.43 o
   3   2   9       75.07       93.79       14.76 o
   4   2   9      120.33      131.78       16.39 o
   5   2   9      286.16      310.27       37.61 o
   6   2   9       48.01       64.67       29.05 o
 -12   3   9      277.48      281.31       25.10 o
 -11   3   9      234.55      233.99       22.44 o
 -10   3   9       99.72      131.77       19.42 o
  -9   3   9       -2.18        0.19       17.18 o
  -8   3   9       -0.95        0.89        8.51 o
  -7   3   9       -0.18        1.07       14.81 o
  -6   3   9       14.50       12.15       13.08 o
  -5   3   9        4.00        6.23       10.55 o
  -4   3   9       87.89       98.66       10.45 o
  -3   3   9      331.16      324.19       13.61 o
  -2   3   9      174.38      205.79       13.97 o
  -1   3   9       99.43       93.29       12.56 o
   0   3   9       60.07       45.66       11.99 o
   1   3   9       -1.37        0.88       12.23 o
   2   3   9       88.87       96.33       14.83 o
   3   3   9       93.76       83.54       15.41 o
   4   3   9       23.90       30.96       13.96 o
   5   3   9       51.48       30.90       25.99 o
   6   3   9       40.90       19.01       26.99 o
 -11   4   9      544.61      537.77       31.82 o
 -10   4   9      713.36      684.54       32.87 o
  -9   4   9      639.19      656.36       30.76 o
  -8   4   9      359.23      359.95       25.72 o
  -7   4   9       85.50      109.52       19.93 o
  -6   4   9      578.25      555.49       31.21 o
  -5   4   9     1128.92     1134.12       40.27 o
  -4   4   9     1670.92     1692.16       35.24 o
  -3   4   9      942.40      944.13       28.07 o
  -2   4   9      129.80      138.00       16.75 o
  -1   4   9      180.03      163.08       17.83 o
   0   4   9      603.79      603.08       24.35 o
   1   4   9      219.60      234.18       18.26 o
   2   4   9      143.65      128.99       19.36 o
   3   4   9        6.19        4.78       17.45 o
  -9   5   9      -11.11        0.31       18.56 o
  -8   5   9       62.62       88.24       19.07 o
  -7   5   9      251.71      219.22       23.83 o
  -6   5   9       21.03       12.88       14.39 o
  -5   5   9       94.78      115.75       21.48 o
  -4   5   9       86.35       90.17       16.01 o
  -3   5   9      204.81      214.72       18.67 o
  -2   5   9      947.71      949.22       29.20 o
  -1   5   9      368.43      361.97       21.35 o
   0   5   9        6.54        9.68       14.53 o
   1   5   9        2.72        2.96       14.07 o
   2   5   9        6.46        2.94       18.23 o
  -7   6   9       54.55       58.11       19.97 o
  -6   6   9      138.69      142.04       17.52 o
  -5   6   9      437.55      469.21       30.18 o
  -4   6   9      415.42      400.19       22.14 o
  -3   6   9       27.27       40.55       14.77 o
  -2   6   9        8.50       23.03       14.37 o
  -1   6   9      183.31      197.96       18.26 o
   0   6   9      395.83      339.12       22.48 o
   1   6   9      457.22      439.45       33.25 o
  -4   7   9       10.98       19.98       15.38 o
  -3   7   9       82.36       76.65       19.29 o
  -2   7   9      350.31      366.60       28.94 o
  -1   7   9      101.72      116.54       21.47 o
  -4   8   9       -7.39       30.83       15.56 o
  -3   8   9       -3.80       14.44       17.72 o
 -12   0  10      801.86      840.95       53.16 o
 -11   0  10      860.89     1018.05       53.47 o
 -10   0  10     1094.49     1122.86       34.29 o
  -9   0  10     1680.27     1639.97       40.70 o
  -8   0  10      664.44      605.92       27.66 o
  -7   0  10       -4.11        0.95       15.00 o
  -6   0  10      149.65      131.91       20.28 o
  -5   0  10      129.33      150.01       19.97 o
  -4   0  10      357.36      335.98       25.02 o
  -3   0  10      126.33      131.07       20.26 o
  -2   0  10        8.49        3.50       16.75 o
  -1   0  10      591.36      599.62       42.03 o
   0   0  10      435.14      451.45       39.42 o
   1   0  10      296.01      320.40       35.90 o
   2   0  10      429.23      421.01       40.87 o
   3   0  10       35.69       56.05       26.78 o
 -12   1  10       -3.26        1.86       13.40 o
 -11   1  10        4.69       17.34       12.81 o
 -10   1  10       21.25       15.43       13.50 o
  -9   1  10        8.72        1.48       12.84 o
  -8   1  10       68.84       69.78       14.37 o
  -7   1  10       39.65       44.99       10.52 o
  -6   1  10       -0.17       15.01       14.49 o
  -5   1  10      152.54      176.57       14.59 o
  -4   1  10      367.37      361.89       17.75 o
  -3   1  10      903.85      944.19       24.33 o
  -2   1  10     1083.18     1057.08       25.93 o
  -1   1  10      350.33      335.93       20.75 o
   0   1  10       58.28       71.93       17.45 o
   1   1  10        9.62        6.10       16.59 o
   2   1  10       11.08       10.34       17.50 o
   3   1  10       53.68       55.91       26.99 o
 -12   2  10      101.06      108.63       19.34 o
 -11   2  10       36.76       25.49       16.53 o
 -10   2  10       -8.47        5.10       16.16 o
  -9   2  10       54.58       67.26       18.30 o
  -8   2  10       31.59       23.27       13.15 o
  -7   2  10      222.80      274.82       18.04 o
  -6   2  10      584.79      593.95       27.25 o
  -5   2  10     1008.21      992.86       24.79 o
  -4   2  10      822.10      818.56       23.13 o
  -3   2  10      345.89      369.46       17.78 o
  -2   2  10       14.28       11.84       11.82 o
  -1   2  10      225.77      222.37       15.49 o
   0   2  10      349.42      365.92       19.24 o
   1   2  10      211.86      228.04       22.82 o
   2   2  10      211.73      208.78       33.06 o
   3   2  10       57.74       50.93       25.81 o
   4   2  10       16.93       24.62       26.34 o
 -10   3  10        0.91        0.21        8.73 o
  -9   3  10      160.34      187.08       21.68 o
  -8   3  10      805.55      773.80       34.12 o
  -7   3  10     1206.85     1086.25       39.87 o
  -6   3  10      532.25      501.69       30.82 o
  -5   3  10      158.11      168.33       23.81 o
  -4   3  10      184.05      214.80       24.18 o
  -3   3  10       -0.01       12.07       90.05 o
  -2   3  10       94.02      104.19       15.71 o
  -1   3  10       13.86       19.83       13.79 o
   0   3  10      124.53      122.53       15.92 o
   1   3  10      179.49      196.82       23.76 o
  -8   4  10       36.62       44.04       19.20 o
  -7   4  10      161.56      157.06       22.67 o
  -6   4  10      165.72      176.88       24.21 o
  -5   4  10      162.27      162.32       24.30 o
  -4   4  10      219.36      268.60       26.07 o
  -3   4  10      103.89       99.98       16.50 o
  -2   4  10       -0.52        0.42        9.68 o
  -1   4  10       27.26       32.48       16.50 o
   0   4  10       41.01       33.88       18.45 o
   1   4  10       31.80       35.54       18.97 o
  -3   5  10      988.24     1092.69       41.83 o
  -2   5  10     1312.51     1478.22       48.66 o
  -1   5  10      823.93      898.66       39.80 o
   0   5  10      388.76      373.90       31.13 o
  -3   6  10       40.69       31.40       16.24 o
  -2   6  10        5.65        0.19       16.96 o
  -9   1  11      207.81      213.96       19.57 o
  -8   1  11      570.26      583.81       24.09 o
  -7   1  11      632.39      619.87       25.45 o
  -6   1  11      353.87      380.61       17.96 o
  -5   1  11      125.97      139.68       14.15 o
  -4   1  11       -7.13        1.09       12.35 o
  -3   1  11      365.05      415.15       18.65 o
  -2   1  11      394.83      400.72       22.64 o
  -1   1  11      140.15      159.46       21.49 o
   0   1  11       76.05       62.79       23.80 o
   1   1  11       -1.35       14.92       24.48 o
  -9   2  11      170.55      145.60       22.61 o
  -8   2  11       -4.92        0.86       16.26 o
  -7   2  11       79.57       69.92       19.90 o
  -6   2  11      125.06      126.68       22.44 o
  -5   2  11      306.89      327.66       26.45 o
  -4   2  11      452.57      474.88       30.57 o
  -2   3  11       27.23       52.02       16.24 o
  -1   3  11       54.84       61.71       17.73 o
